# Supplementary material for: To Catch a Fly: Landing and Capture of Ceratitis capitata in a Jackson Trap with and without an Insecticide
Source: PLoS One. 2016 Feb 26;11(2):e0149869. doi: 10.1371/journal.pone.0149869 (PMC4768885; doi:10.1371/journal.pone.0149869)
Supplement: S1 File — Validation and automatic detection data are in separate plain text comma-separated-value (csv) files by date. Macros can be run in ImageJ 1.45b and contain settings used for automatic detection on each date. (ZIP) [file pone.0149869.s001.zip]

Archive with 24 entries (23 files):
- S1_File/
- S1_File/.DS_Store
- S1_File/2014-05-23-validation.csv
- S1_File/2014-05-23_cvjack_alldat.csv
- S1_File/2014-05-30-validation.csv
- S1_File/2014-05-30_cvjack_alldat.csv
- S1_File/2014-06-16-validation.csv
- S1_File/2014-06-16_cvjack_alldat.csv
- S1_File/2014-06-23-validation.csv
- S1_File/2014-06-23_cvjack_alldat.csv
- S1_File/2014-07-07-validation.csv
- S1_File/2014-07-07_cvjack_alldat.csv
- S1_File/2014-07-14-validation.csv
- S1_File/2014-07-14_cvjack_alldat.csv
- S1_File/2014-07-18-validation.csv
- S1_File/2014-07-18_cvjack_alldat.csv
- S1_File/cat_em_validation.ijm
- S1_File/count_macro_2014-05-23.ijm
- S1_File/count_macro_2014-05-30.ijm
- S1_File/count_macro_2014-06-16.ijm
- S1_File/count_macro_2014-06-23.ijm
- S1_File/count_macro_2014-07-07.ijm
- S1_File/count_macro_2014-07-14.ijm
- S1_File/count_macro_2014-07-18.ijm
