# Supplementary material for: To Catch a Fly: Landing and Capture of Ceratitis capitata in a Jackson Trap with and without an Insecticide
Source: PLoS One. 2016 Feb 26;11(2):e0149869. doi: 10.1371/journal.pone.0149869 (PMC4768885; doi:10.1371/journal.pone.0149869)
Supplement: S1 File — Validation and automatic detection data are in separate plain text comma-separated-value (csv) files by date. Macros can be run in ImageJ 1.45b and contain settings used for automatic detection on each date. (ZIP) [file pone.0149869.s001.zip › S1_File/2014-05-23-validation.csv]

orig	proc	count	auto.
192.168.2.100--2014-05-23-08-21-43	c0500201	1	2
192.168.2.100--2014-05-23-08-46-45	c0500401	3	0
192.168.2.100--2014-05-23-09-12-03	c0500601	3	2
192.168.2.100--2014-05-23-09-37-14	c0500801	7	9
192.168.2.100--2014-05-23-10-02-28	c0501001	5	3
192.168.2.100--2014-05-23-10-27-27	c0501201	5	4
192.168.2.100--2014-05-23-10-52-18	c0501401	5	6
192.168.2.100--2014-05-23-11-17-18	c0501601	4	3
192.168.2.100--2014-05-23-11-42-23	c0501801	4	5
192.168.2.100--2014-05-23-12-07-39	c0502001	9	2
192.168.2.100--2014-05-23-12-32-44	c0502201	2	2
192.168.2.100--2014-05-23-12-57-54	c0502401	1	0
192.168.2.100--2014-05-23-13-22-57	c0502601	2	1
192.168.2.100--2014-05-23-13-48-00	c0502801	1	0
192.168.2.100--2014-05-23-14-13-05	c0503001	1	0
192.168.2.100--2014-05-23-14-38-17	c0503201	3	2
192.168.2.100--2014-05-23-15-03-38	c0503401	2	0
192.168.2.100--2014-05-23-15-28-34	c0503601	2	0
192.168.2.100--2014-05-23-15-53-37	c0503801	2	1
192.168.2.117--2014-05-23-08-21-42	c0300201	1	0
192.168.2.117--2014-05-23-08-46-44	c0300401	2
192.168.2.117--2014-05-23-09-12-02	c0300601	1	1
192.168.2.117--2014-05-23-09-37-13	c0300801	3	4
192.168.2.117--2014-05-23-10-02-28	c0301001	3	4
192.168.2.117--2014-05-23-10-27-26	c0301201	2	3
192.168.2.117--2014-05-23-10-52-17	c0301401	0	0
192.168.2.117--2014-05-23-11-17-17	c0301601	1	1
192.168.2.117--2014-05-23-11-42-22	c0301801	1	1
192.168.2.117--2014-05-23-12-07-38	c0302001	1	1
192.168.2.117--2014-05-23-12-32-43	c0302201	1	0
192.168.2.117--2014-05-23-12-58-53	c0302401	0	0
192.168.2.117--2014-05-23-13-22-56	c0302601	0	0
192.168.2.117--2014-05-23-13-47-59	c0302801	0	0
192.168.2.117--2014-05-23-14-13-04	c0303001	0	0
192.168.2.117--2014-05-23-14-38-16	c0303201	0	0
192.168.2.117--2014-05-23-15-03-37	c0303401	0	0
192.168.2.117--2014-05-23-15-28-33	c0303601	0	0
192.168.2.117--2014-05-23-15-53-36	c0303801	0	0
192.168.2.121--2014-05-23-08-21-41	c0100201	1	1
192.168.2.121--2014-05-23-08-46-43	c0100401	0	0
192.168.2.121--2014-05-23-09-12-01	c0100601	3	3
192.168.2.121--2014-05-23-09-37-12	c0100801	2	2
192.168.2.121--2014-05-23-10-02-27	c0101001	4	5
192.168.2.121--2014-05-23-10-27-25	c0101201	4	4
192.168.2.121--2014-05-23-10-52-16	c0101401	5	5
192.168.2.121--2014-05-23-11-17-15	c0101601	4	3
192.168.2.121--2014-05-23-11-42-21	c0101801	1	1
192.168.2.121--2014-05-23-12-07-37	c0102001	2	1
192.168.2.121--2014-05-23-12-32-42	c0102201	0	1
192.168.2.121--2014-05-23-12-57-52	c0102401	0	0
192.168.2.121--2014-05-23-13-22-55	c0102601	0	0
192.168.2.121--2014-05-23-13-47-58	c0102801	0	0
192.168.2.121--2014-05-23-14-13-03	c0103001	0	0
192.168.2.121--2014-05-23-14-38-15	c0103201	0	0
192.168.2.121--2014-05-23-15-03-36	c0103401	0	0
192.168.2.121--2014-05-23-15-28-40	c0103601	0	0
192.168.2.121--2014-05-23-15-53-43	c0103801	0	0
192.168.2.123--2014-05-23-08-21-46	c1100201	0	0
192.168.2.123--2014-05-23-08-46-48	c1100401	0	0
192.168.2.123--2014-05-23-09-12-06	c1100601	0	0
192.168.2.123--2014-05-23-09-37-16	c1100801	0	0
192.168.2.123--2014-05-23-10-02-31	c1101001	0	0
192.168.2.123--2014-05-23-10-27-30	c1101201	0	0
192.168.2.123--2014-05-23-10-52-21	c1101401	1	0
192.168.2.123--2014-05-23-11-17-20	c1101601	0	0
192.168.2.123--2014-05-23-11-42-26	c1101801	2	0
192.168.2.123--2014-05-23-12-07-42	c1102001	1	0
192.168.2.123--2014-05-23-12-32-47	c1102201	1	0
192.168.2.123--2014-05-23-12-57-57	c1102401	0	0
192.168.2.123--2014-05-23-13-23-00	c1102601	0	0
192.168.2.123--2014-05-23-13-48-03	c1102801	0	0
192.168.2.123--2014-05-23-14-13-08	c1103001	0	0
192.168.2.123--2014-05-23-14-38-20	c1103201	0	0
192.168.2.123--2014-05-23-15-03-41	c1103401	0	0
192.168.2.123--2014-05-23-15-28-37	c1103601	0	0
192.168.2.123--2014-05-23-15-53-40	c1103801	0	0
192.168.2.127--2014-05-23-08-21-44	c0800201	0	0
192.168.2.127--2014-05-23-08-46-47	c0800401	0	0
192.168.2.127--2014-05-23-09-12-04	c0800601	0	0
192.168.2.127--2014-05-23-09-37-15	c0800801	0	0
192.168.2.127--2014-05-23-10-02-30	c0801001	0	0
192.168.2.127--2014-05-23-10-27-28	c0801201	0	0
192.168.2.127--2014-05-23-10-52-19	c0801401	0	0
192.168.2.127--2014-05-23-11-17-19	c0801601	0	0
192.168.2.127--2014-05-23-11-42-24	c0801801	2	0
192.168.2.127--2014-05-23-12-07-40	c0802001	0	0
192.168.2.127--2014-05-23-12-32-45	c0802201	0	0
192.168.2.127--2014-05-23-12-57-55	c0802401	0	0
192.168.2.127--2014-05-23-13-22-59	c0802601	0	0
192.168.2.127--2014-05-23-13-48-01	c0802801	0	0
192.168.2.127--2014-05-23-14-13-07	c0803001	0	0
192.168.2.127--2014-05-23-14-38-18	c0803201	0	0
192.168.2.127--2014-05-23-15-03-39	c0803401	0	0
192.168.2.127--2014-05-23-15-28-35	c0803601	0	0
192.168.2.127--2014-05-23-15-53-38	c0803801	0	0
192.168.2.128--2014-05-23-08-21-44	c0700201	1	0
192.168.2.128--2014-05-23-08-46-46	c0700401	1	0
192.168.2.128--2014-05-23-09-12-04	c0700601	2	2
192.168.2.128--2014-05-23-09-37-15	c0700801	5	4
192.168.2.128--2014-05-23-10-02-30	c0701001	3	3
192.168.2.128--2014-05-23-10-27-28	c0701201	0	1
192.168.2.128--2014-05-23-10-52-19	c0701401	1	2
192.168.2.128--2014-05-23-11-17-19	c0701601	0	0
192.168.2.128--2014-05-23-11-42-24	c0701801	1	0
192.168.2.128--2014-05-23-12-07-40	c0702001	1	1
192.168.2.128--2014-05-23-12-32-45	c0702201	0	1
192.168.2.128--2014-05-23-12-57-55	c0702401	0	0
192.168.2.128--2014-05-23-13-22-58	c0702601	0	0
192.168.2.128--2014-05-23-13-48-01	c0702801	0	0
192.168.2.128--2014-05-23-14-13-06	c0703001	0	0
192.168.2.128--2014-05-23-14-38-18	c0703201	0	0
192.168.2.128--2014-05-23-15-03-39	c0703401	0	0
192.168.2.128--2014-05-23-15-28-35	c0703601	0	0
192.168.2.128--2014-05-23-15-53-38	c0703801	0	0
192.168.2.129--2014-05-23-08-21-45	c1000201	0	0
192.168.2.129--2014-05-23-08-46-48	c1000401	0	0
192.168.2.129--2014-05-23-09-12-05	c1000601	0	0
192.168.2.129--2014-05-23-09-37-16	c1000801	0	0
192.168.2.129--2014-05-23-10-02-31	c1001001	0	0
192.168.2.129--2014-05-23-10-27-29	c1001201	0	0
192.168.2.129--2014-05-23-10-52-20	c1001401	0	0
192.168.2.129--2014-05-23-11-17-20	c1001601	0	0
192.168.2.129--2014-05-23-11-42-25	c1001801	0	0
192.168.2.129--2014-05-23-12-07-41	c1002001	0	0
192.168.2.129--2014-05-23-12-32-46	c1002201	0	0
192.168.2.129--2014-05-23-12-57-56	c1002401	0	0
192.168.2.129--2014-05-23-13-23-00	c1002601	0	0
192.168.2.129--2014-05-23-13-48-02	c1002801	0	0
192.168.2.129--2014-05-23-14-13-08	c1003001	0	0
192.168.2.129--2014-05-23-14-38-19	c1003201	0	0
192.168.2.129--2014-05-23-15-03-40	c1003401	0	0
192.168.2.129--2014-05-23-15-28-36	c1003601	0	0
192.168.2.129--2014-05-23-15-53-39	c1003801	0	0
192.168.2.136--2014-05-23-08-21-43	c0400201	2	2
192.168.2.136--2014-05-23-08-46-45	c0400401	2	0
192.168.2.136--2014-05-23-09-12-02	c0400601	5	5
192.168.2.136--2014-05-23-09-37-13	c0400801	8	7
192.168.2.136--2014-05-23-10-02-28	c0401001	5	5
192.168.2.136--2014-05-23-10-27-27	c0401201	10	8
192.168.2.136--2014-05-23-10-52-17	c0401401	6	6
192.168.2.136--2014-05-23-11-17-17	c0401601	2	1
192.168.2.136--2014-05-23-11-42-22	c0401801	6	3
192.168.2.136--2014-05-23-12-07-39	c0402001	3	3
192.168.2.136--2014-05-23-12-32-44	c0402201	4	4
192.168.2.136--2014-05-23-12-57-54	c0402401	1	1
192.168.2.136--2014-05-23-13-22-56	c0402601	1	1
192.168.2.136--2014-05-23-13-48-00	c0402801	0	0
192.168.2.136--2014-05-23-14-13-05	c0403001	1	1
192.168.2.136--2014-05-23-14-38-17	c0403201	0	0
192.168.2.136--2014-05-23-15-03-38	c0403401	1	0
192.168.2.136--2014-05-23-15-28-33	c0403601	0	0
192.168.2.136--2014-05-23-15-53-36	c0403801	1	0
192.168.2.138--2014-05-23-08-21-42	c0200201	0	0
192.168.2.138--2014-05-23-08-46-44	c0200401	0	0
192.168.2.138--2014-05-23-09-12-02	c0200601	1	0
192.168.2.138--2014-05-23-09-37-13	c0200801	0	0
192.168.2.138--2014-05-23-10-02-27	c0201001	1	0
192.168.2.138--2014-05-23-10-27-26	c0201201	1	1
192.168.2.138--2014-05-23-10-52-16	c0201401	0	0
192.168.2.138--2014-05-23-11-17-16	c0201601	1	1
192.168.2.138--2014-05-23-11-42-22	c0201801	1	0
192.168.2.138--2014-05-23-12-07-38	c0202001	0	0
192.168.2.138--2014-05-23-12-32-43	c0202201	0	0
192.168.2.138--2014-05-23-12-57-52	c0202401	0	0
192.168.2.138--2014-05-23-13-22-55	c0202601	0	0
192.168.2.138--2014-05-23-13-47-59	c0202801	0	0
192.168.2.138--2014-05-23-14-13-04	c0203001	0	0
192.168.2.138--2014-05-23-14-38-16	c0203201	0	0
192.168.2.138--2014-05-23-15-03-37	c0203401	0	0
192.168.2.138--2014-05-23-15-28-33	c0203601	0	0
192.168.2.138--2014-05-23-15-53-36	c0203801	0	0
192.168.2.145--2014-05-23-08-21-41	c0000201	5	4
192.168.2.145--2014-05-23-08-46-43	c0000401	1	1
192.168.2.145--2014-05-23-09-12-01	c0000601	3	2
192.168.2.145--2014-05-23-09-37-12	c0000801	4	3
192.168.2.145--2014-05-23-10-02-26	c0001001	8	3
192.168.2.145--2014-05-23-10-27-25	c0001201	8	4
192.168.2.145--2014-05-23-10-52-15	c0001401	10	8
192.168.2.145--2014-05-23-11-17-15	c0001601	3	3
192.168.2.145--2014-05-23-11-42-21	c0001801	2	0
192.168.2.145--2014-05-23-12-07-37	c0002001	2	2
192.168.2.145--2014-05-23-12-32-42	c0002201	3	1
192.168.2.145--2014-05-23-12-57-51	c0002401	0	0
192.168.2.145--2014-05-23-13-22-54	c0002601	0	0
192.168.2.145--2014-05-23-13-47-58	c0002801	0	0
192.168.2.145--2014-05-23-14-13-03	c0003001	0	0
192.168.2.145--2014-05-23-14-38-15	c0003201	0	0
192.168.2.145--2014-05-23-15-03-36	c0003401	0	0
192.168.2.145--2014-05-23-15-28-32	c0003601	0	0
192.168.2.145--2014-05-23-15-53-35	c0003801	0	0
192.168.2.146--2014-05-23-08-21-43	c0600201	0	0
192.168.2.146--2014-05-23-08-46-46	c0600401	0	0
192.168.2.146--2014-05-23-09-12-03	c0600601	1	1
192.168.2.146--2014-05-23-09-37-14	c0600801	2	1
192.168.2.146--2014-05-23-10-02-29	c0601001	1	0
192.168.2.146--2014-05-23-10-27-28	c0601201	0	0
192.168.2.146--2014-05-23-10-52-18	c0601401	0	0
192.168.2.146--2014-05-23-11-17-18	c0601601	0	0
192.168.2.146--2014-05-23-11-42-23	c0601801	0	0
192.168.2.146--2014-05-23-12-07-40	c0602001	0	0
192.168.2.146--2014-05-23-12-32-44	c0602201	0	0
192.168.2.146--2014-05-23-12-57-54	c0602401	0	0
192.168.2.146--2014-05-23-13-22-58	c0602601	0	0
192.168.2.146--2014-05-23-13-48-00	c0602801	0	0
192.168.2.146--2014-05-23-14-13-06	c0603001	0	0
192.168.2.146--2014-05-23-14-38-18	c0603201	0	0
192.168.2.146--2014-05-23-15-03-39	c0603401	0	0
192.168.2.146--2014-05-23-15-28-34	c0603601	0	0
192.168.2.146--2014-05-23-15-53-37	c0603801	0	0
192.168.2.147--2014-05-23-08-21-45	c0900201	0	0
192.168.2.147--2014-05-23-08-46-47	c0900401	0	0
192.168.2.147--2014-05-23-09-12-05	c0900601	0	0
192.168.2.147--2014-05-23-09-37-16	c0900801	0	0
192.168.2.147--2014-05-23-10-02-30	c0901001	1	1
192.168.2.147--2014-05-23-10-27-29	c0901201	0	0
192.168.2.147--2014-05-23-10-52-20	c0901401	0	0
192.168.2.147--2014-05-23-11-17-19	c0901601	0	0
192.168.2.147--2014-05-23-11-42-25	c0901801	1	0
192.168.2.147--2014-05-23-12-07-41	c0902001	1	1
192.168.2.147--2014-05-23-12-32-46	c0902201	0	0
192.168.2.147--2014-05-23-12-57-56	c0902401	0	0
192.168.2.147--2014-05-23-13-22-59	c0902601	0	0
192.168.2.147--2014-05-23-13-48-02	c0902801	0	0
192.168.2.147--2014-05-23-14-13-07	c0903001	0	0
192.168.2.147--2014-05-23-14-38-19	c0903201	0	0
192.168.2.147--2014-05-23-15-03-40	c0903401	0	0
192.168.2.147--2014-05-23-15-28-36	c0903601	0	0
192.168.2.147--2014-05-23-15-53-39	c0903801	0	0
