# Supplementary material for: To Catch a Fly: Landing and Capture of Ceratitis capitata in a Jackson Trap with and without an Insecticide
Source: PLoS One. 2016 Feb 26;11(2):e0149869. doi: 10.1371/journal.pone.0149869 (PMC4768885; doi:10.1371/journal.pone.0149869)
Supplement: S1 File — Validation and automatic detection data are in separate plain text comma-separated-value (csv) files by date. Macros can be run in ImageJ 1.45b and contain settings used for automatic detection on each date. (ZIP) [file pone.0149869.s001.zip › S1_File/2014-05-23_cvjack_alldat.csv]

Treatment	orient	image	count
TMLDDVP	int_E	c0000009	1
TMLDDVP	int_E	c0000010	0
TMLDDVP	int_E	c0000011	0
TMLDDVP	int_E	c0000012	0
TMLDDVP	int_E	c0000013	0
TMLDDVP	int_E	c0000014	0
TMLDDVP	int_E	c0000015	0
TMLDDVP	int_E	c0000016	0
TMLDDVP	int_E	c0000017	0
TMLDDVP	int_E	c0000018	0
TMLDDVP	int_E	c0000019	0
TMLDDVP	int_E	c0000020	0
TMLDDVP	int_E	c0000021	0
TMLDDVP	int_E	c0000022	0
TMLDDVP	int_E	c0000023	0
TMLDDVP	int_E	c0000024	0
TMLDDVP	int_E	c0000025	0
TMLDDVP	int_E	c0000026	0
TMLDDVP	int_E	c0000027	0
TMLDDVP	int_E	c0000028	0
TMLDDVP	int_E	c0000029	0
TMLDDVP	int_E	c0000030	0
TMLDDVP	int_E	c0000031	0
TMLDDVP	int_E	c0000032	0
TMLDDVP	int_E	c0000033	0
TMLDDVP	int_E	c0000034	0
TMLDDVP	int_E	c0000035	0
TMLDDVP	int_E	c0000036	0
TMLDDVP	int_E	c0000037	0
TMLDDVP	int_E	c0000038	0
TMLDDVP	int_E	c0000039	0
TMLDDVP	int_E	c0000040	0
TMLDDVP	int_E	c0000041	0
TMLDDVP	int_E	c0000042	0
TMLDDVP	int_E	c0000043	0
TMLDDVP	int_E	c0000044	0
TMLDDVP	int_E	c0000045	0
TMLDDVP	int_E	c0000046	0
TMLDDVP	int_E	c0000047	0
TMLDDVP	int_E	c0000048	0
TMLDDVP	int_E	c0000049	1
TMLDDVP	int_E	c0000050	1
TMLDDVP	int_E	c0000051	1
TMLDDVP	int_E	c0000052	1
TMLDDVP	int_E	c0000053	1
TMLDDVP	int_E	c0000054	1
TMLDDVP	int_E	c0000055	1
TMLDDVP	int_E	c0000056	1
TMLDDVP	int_E	c0000057	2
TMLDDVP	int_E	c0000058	0
TMLDDVP	int_E	c0000059	0
TMLDDVP	int_E	c0000060	0
TMLDDVP	int_E	c0000061	0
TMLDDVP	int_E	c0000062	0
TMLDDVP	int_E	c0000063	1
TMLDDVP	int_E	c0000064	1
TMLDDVP	int_E	c0000065	1
TMLDDVP	int_E	c0000066	1
TMLDDVP	int_E	c0000067	0
TMLDDVP	int_E	c0000068	0
TMLDDVP	int_E	c0000069	0
TMLDDVP	int_E	c0000070	0
TMLDDVP	int_E	c0000071	0
TMLDDVP	int_E	c0000072	0
TMLDDVP	int_E	c0000073	0
TMLDDVP	int_E	c0000074	0
TMLDDVP	int_E	c0000075	2
TMLDDVP	int_E	c0000076	2
TMLDDVP	int_E	c0000077	2
TMLDDVP	int_E	c0000078	2
TMLDDVP	int_E	c0000079	1
TMLDDVP	int_E	c0000080	2
TMLDDVP	int_E	c0000081	2
TMLDDVP	int_E	c0000082	2
TMLDDVP	int_E	c0000083	2
TMLDDVP	int_E	c0000084	2
TMLDDVP	int_E	c0000085	1
TMLDDVP	int_E	c0000086	1
TMLDDVP	int_E	c0000087	2
TMLDDVP	int_E	c0000088	1
TMLDDVP	int_E	c0000089	1
TMLDDVP	int_E	c0000090	1
TMLDDVP	int_E	c0000091	1
TMLDDVP	int_E	c0000092	2
TMLDDVP	int_E	c0000093	2
TMLDDVP	int_E	c0000094	4
TMLDDVP	int_E	c0000095	4
TMLDDVP	int_E	c0000096	2
TMLDDVP	int_E	c0000097	3
TMLDDVP	int_E	c0000098	3
TMLDDVP	int_E	c0000099	3
TMLDDVP	int_E	c0000100	3
TMLDDVP	int_E	c0000101	3
TMLDDVP	int_E	c0000102	3
TMLDDVP	int_E	c0000103	3
TMLDDVP	int_E	c0000104	3
TMLDDVP	int_E	c0000105	3
TMLDDVP	int_E	c0000106	3
TMLDDVP	int_E	c0000107	3
TMLDDVP	int_E	c0000108	2
TMLDDVP	int_E	c0000109	1
TMLDDVP	int_E	c0000110	1
TMLDDVP	int_E	c0000111	1
TMLDDVP	int_E	c0000112	1
TMLDDVP	int_E	c0000113	1
TMLDDVP	int_E	c0000114	1
TMLDDVP	int_E	c0000115	1
TMLDDVP	int_E	c0000116	1
TMLDDVP	int_E	c0000117	1
TMLDDVP	int_E	c0000118	1
TMLDDVP	int_E	c0000119	0
TMLDDVP	int_E	c0000120	0
TMLDDVP	int_E	c0000121	1
TMLDDVP	int_E	c0000122	2
TMLDDVP	int_E	c0000123	1
TMLDDVP	int_E	c0000124	1
TMLDDVP	int_E	c0000125	2
TMLDDVP	int_E	c0000126	1
TMLDDVP	int_E	c0000127	0
TMLDDVP	int_E	c0000128	0
TMLDDVP	int_E	c0000129	0
TMLDDVP	int_E	c0000130	0
TMLDDVP	int_E	c0000131	3
TMLDDVP	int_E	c0000132	3
TMLDDVP	int_E	c0000133	3
TMLDDVP	int_E	c0000134	2
TMLDDVP	int_E	c0000135	4
TMLDDVP	int_E	c0000136	2
TMLDDVP	int_E	c0000137	4
TMLDDVP	int_E	c0000138	4
TMLDDVP	int_E	c0000139	4
TMLDDVP	int_E	c0000140	4
TMLDDVP	int_E	c0000141	5
TMLDDVP	int_E	c0000142	4
TMLDDVP	int_E	c0000143	4
TMLDDVP	int_E	c0000144	4
TMLDDVP	int_E	c0000145	4
TMLDDVP	int_E	c0000146	4
TMLDDVP	int_E	c0000147	3
TMLDDVP	int_E	c0000148	3
TMLDDVP	int_E	c0000149	4
TMLDDVP	int_E	c0000150	5
TMLDDVP	int_E	c0000151	2
TMLDDVP	int_E	c0000152	3
TMLDDVP	int_E	c0000153	3
TMLDDVP	int_E	c0000154	3
TMLDDVP	int_E	c0000155	2
TMLDDVP	int_E	c0000156	3
TMLDDVP	int_E	c0000157	3
TMLDDVP	int_E	c0000158	3
TMLDDVP	int_E	c0000159	2
TMLDDVP	int_E	c0000160	3
TMLDDVP	int_E	c0000161	2
TMLDDVP	int_E	c0000162	2
TMLDDVP	int_E	c0000163	3
TMLDDVP	int_E	c0000164	2
TMLDDVP	int_E	c0000165	2
TMLDDVP	int_E	c0000166	3
TMLDDVP	int_E	c0000167	2
TMLDDVP	int_E	c0000168	1
TMLDDVP	int_E	c0000169	2
TMLDDVP	int_E	c0000170	1
TMLDDVP	int_E	c0000171	1
TMLDDVP	int_E	c0000172	1
TMLDDVP	int_E	c0000173	1
TMLDDVP	int_E	c0000174	1
TMLDDVP	int_E	c0000175	0
TMLDDVP	int_E	c0000176	0
TMLDDVP	int_E	c0000177	1
TMLDDVP	int_E	c0000178	1
TMLDDVP	int_E	c0000179	1
TMLDDVP	int_E	c0000180	2
TMLDDVP	int_E	c0000181	2
TMLDDVP	int_E	c0000182	2
TMLDDVP	int_E	c0000183	2
TMLDDVP	int_E	c0000184	2
TMLDDVP	int_E	c0000185	3
TMLDDVP	int_E	c0000186	3
TMLDDVP	int_E	c0000187	2
TMLDDVP	int_E	c0000188	2
TMLDDVP	int_E	c0000189	2
TMLDDVP	int_E	c0000190	3
TMLDDVP	int_E	c0000191	4
TMLDDVP	int_E	c0000192	3
TMLDDVP	int_E	c0000193	2
TMLDDVP	int_E	c0000194	1
TMLDDVP	int_E	c0000195	2
TMLDDVP	int_E	c0000196	2
TMLDDVP	int_E	c0000197	3
TMLDDVP	int_E	c0000198	4
TMLDDVP	int_E	c0000199	3
TMLDDVP	int_E	c0000200	4
TMLDDVP	int_E	c0000201	4
TMLDDVP	int_E	c0000202	4
TMLDDVP	int_E	c0000203	3
TMLDDVP	int_E	c0000204	2
TMLDDVP	int_E	c0000205	2
TMLDDVP	int_E	c0000206	3
TMLDDVP	int_E	c0000207	4
TMLDDVP	int_E	c0000208	4
TMLDDVP	int_E	c0000209	3
TMLDDVP	int_E	c0000210	4
TMLDDVP	int_E	c0000211	4
TMLDDVP	int_E	c0000212	3
TMLDDVP	int_E	c0000213	3
TMLDDVP	int_E	c0000214	3
TMLDDVP	int_E	c0000215	3
TMLDDVP	int_E	c0000216	3
TMLDDVP	int_E	c0000217	3
TMLDDVP	int_E	c0000218	3
TMLDDVP	int_E	c0000219	3
TMLDDVP	int_E	c0000220	1
TMLDDVP	int_E	c0000221	1
TMLDDVP	int_E	c0000222	1
TMLDDVP	int_E	c0000223	2
TMLDDVP	int_E	c0000224	1
TMLDDVP	int_E	c0000225	1
TMLDDVP	int_E	c0000226	1
TMLDDVP	int_E	c0000227	1
TMLDDVP	int_E	c0000228	1
TMLDDVP	int_E	c0000229	1
TMLDDVP	int_E	c0000230	2
TMLDDVP	int_E	c0000231	2
TMLDDVP	int_E	c0000232	2
TMLDDVP	int_E	c0000233	2
TMLDDVP	int_E	c0000234	2
TMLDDVP	int_E	c0000235	3
TMLDDVP	int_E	c0000236	2
TMLDDVP	int_E	c0000237	3
TMLDDVP	int_E	c0000238	4
TMLDDVP	int_E	c0000239	1
TMLDDVP	int_E	c0000240	2
TMLDDVP	int_E	c0000241	3
TMLDDVP	int_E	c0000242	3
TMLDDVP	int_E	c0000243	3
TMLDDVP	int_E	c0000244	4
TMLDDVP	int_E	c0000245	3
TMLDDVP	int_E	c0000246	3
TMLDDVP	int_E	c0000247	3
TMLDDVP	int_E	c0000248	3
TMLDDVP	int_E	c0000249	3
TMLDDVP	int_E	c0000250	3
TMLDDVP	int_E	c0000251	3
TMLDDVP	int_E	c0000252	3
TMLDDVP	int_E	c0000253	2
TMLDDVP	int_E	c0000254	4
TMLDDVP	int_E	c0000255	5
TMLDDVP	int_E	c0000256	5
TMLDDVP	int_E	c0000257	5
TMLDDVP	int_E	c0000258	4
TMLDDVP	int_E	c0000259	2
TMLDDVP	int_E	c0000260	2
TMLDDVP	int_E	c0000261	2
TMLDDVP	int_E	c0000262	2
TMLDDVP	int_E	c0000263	2
TMLDDVP	int_E	c0000264	2
TMLDDVP	int_E	c0000265	3
TMLDDVP	int_E	c0000266	3
TMLDDVP	int_E	c0000267	3
TMLDDVP	int_E	c0000268	2
TMLDDVP	int_E	c0000269	2
TMLDDVP	int_E	c0000270	2
TMLDDVP	int_E	c0000271	3
TMLDDVP	int_E	c0000272	1
TMLDDVP	int_E	c0000273	1
TMLDDVP	int_E	c0000274	1
TMLDDVP	int_E	c0000275	2
TMLDDVP	int_E	c0000276	2
TMLDDVP	int_E	c0000277	2
TMLDDVP	int_E	c0000278	1
TMLDDVP	int_E	c0000279	2
TMLDDVP	int_E	c0000280	3
TMLDDVP	int_E	c0000281	3
TMLDDVP	int_E	c0000282	3
TMLDDVP	int_E	c0000283	4
TMLDDVP	int_E	c0000284	3
TMLDDVP	int_E	c0000285	3
TMLDDVP	int_E	c0000286	2
TMLDDVP	int_E	c0000287	2
TMLDDVP	int_E	c0000288	3
TMLDDVP	int_E	c0000289	2
TMLDDVP	int_E	c0000290	2
TMLDDVP	int_E	c0000291	1
TMLDDVP	int_E	c0000292	2
TMLDDVP	int_E	c0000293	2
TMLDDVP	int_E	c0000294	2
TMLDDVP	int_E	c0000295	2
TMLDDVP	int_E	c0000296	3
TMLDDVP	int_E	c0000297	3
TMLDDVP	int_E	c0000298	3
TMLDDVP	int_E	c0000299	2
TMLDDVP	int_E	c0000300	2
TMLDDVP	int_E	c0000301	2
TMLDDVP	int_E	c0000302	2
TMLDDVP	int_E	c0000303	1
TMLDDVP	int_E	c0000304	2
TMLDDVP	int_E	c0000305	2
TMLDDVP	int_E	c0000306	1
TMLDDVP	int_E	c0000307	1
TMLDDVP	int_E	c0000308	1
TMLDDVP	int_E	c0000309	1
TMLDDVP	int_E	c0000310	1
TMLDDVP	int_E	c0000311	1
TMLDDVP	int_E	c0000312	1
TMLDDVP	int_E	c0000313	2
TMLDDVP	int_E	c0000314	2
TMLDDVP	int_E	c0000315	1
TMLDDVP	int_E	c0000316	2
TMLDDVP	int_E	c0000317	2
TMLDDVP	int_E	c0000318	0
TMLDDVP	int_E	c0000319	0
TMLDDVP	int_E	c0000320	0
TMLDDVP	int_E	c0000321	0
TMLDDVP	int_E	c0000322	1
TMLDDVP	int_E	c0000323	1
TMLDDVP	int_E	c0000324	1
TMLDDVP	int_E	c0000325	1
TMLDDVP	int_E	c0000326	0
TMLDDVP	int_E	c0000327	1
TMLDDVP	int_E	c0000328	0
TMLDDVP	int_E	c0000329	1
TMLDDVP	int_E	c0000330	1
TMLDDVP	int_E	c0000331	1
TMLDDVP	int_E	c0000332	1
TMLDDVP	int_E	c0000333	1
TMLDDVP	int_E	c0000334	1
TMLDDVP	int_E	c0000335	1
TMLDDVP	int_E	c0000336	1
TMLDDVP	int_E	c0000337	1
TMLDDVP	int_E	c0000338	1
TMLDDVP	int_E	c0000339	1
TMLDDVP	int_E	c0000340	1
TMLDDVP	int_E	c0000341	1
TMLDDVP	int_E	c0000342	1
TMLDDVP	int_E	c0000343	0
TMLDDVP	int_E	c0000344	0
TMLDDVP	int_E	c0000345	0
TMLDDVP	int_E	c0000346	0
TMLDDVP	int_E	c0000347	0
TMLDDVP	int_E	c0000348	1
TMLDDVP	int_E	c0000349	1
TMLDDVP	int_E	c0000350	1
TMLDDVP	int_E	c0000351	0
TMLDDVP	int_E	c0000352	0
TMLDDVP	int_E	c0000353	0
TMLDDVP	int_E	c0000354	0
TMLDDVP	int_E	c0000355	0
TMLDDVP	int_E	c0000356	1
TMLDDVP	int_E	c0000357	1
TMLDDVP	int_E	c0000358	0
TMLDDVP	int_E	c0000359	1
TMLDDVP	int_E	c0000360	1
TMLDDVP	int_E	c0000361	1
TMLDDVP	int_E	c0000362	1
TMLDDVP	int_E	c0000363	1
TMLDDVP	int_E	c0000364	1
TMLDDVP	int_E	c0000365	1
TMLDDVP	int_E	c0000366	1
TMLDDVP	int_E	c0000367	2
TMLDDVP	int_E	c0000368	2
TMLDDVP	int_E	c0000369	2
TMLDDVP	int_E	c0000370	2
TMLDDVP	int_E	c0000371	2
TMLDDVP	int_E	c0000372	2
TMLDDVP	int_E	c0000373	2
TMLDDVP	int_E	c0000374	1
TMLDDVP	int_E	c0000375	1
TMLDDVP	int_E	c0000376	1
TMLDDVP	int_E	c0000377	1
TMLDDVP	int_E	c0000378	1
TMLDDVP	int_E	c0000379	1
TMLDDVP	int_E	c0000380	1
TMLDDVP	int_E	c0000381	1
TMLDDVP	int_E	c0000382	1
TMLDDVP	int_E	c0000383	1
TMLDDVP	int_E	c0000384	1
TMLDDVP	int_E	c0000385	1
TMLDDVP	int_E	c0000386	1
TMLDDVP	int_E	c0000387	1
TMLDDVP	int_E	c0000388	1
TMLDDVP	int_E	c0000389	1
TMLDDVP	int_E	c0000390	1
TMLDDVP	int_E	c0000391	1
TMLDDVP	int_E	c0000392	1
TMLDDVP	int_E	c0000393	1
TMLDDVP	int_E	c0000394	1
TMLDDVP	int_E	c0000395	1
TMLDDVP	int_E	c0000396	1
TMLDDVP	int_E	c0000397	1
TMLDDVP	int_E	c0000398	1
TMLDDVP	int_E	c0000399	1
TMLDDVP	int_E	c0000400	1
TMLDDVP	int_E	c0000401	1
TMLDDVP	int_E	c0000402	1
TMLDDVP	int_E	c0000403	1
TMLDDVP	int_E	c0000404	1
TMLDDVP	int_E	c0000405	1
TMLDDVP	int_E	c0000406	1
TMLDDVP	int_E	c0000407	1
TMLDDVP	int_E	c0000408	1
TMLDDVP	int_E	c0000409	1
TMLDDVP	int_E	c0000410	2
TMLDDVP	int_E	c0000411	2
TMLDDVP	int_E	c0000412	3
TMLDDVP	int_E	c0000413	2
TMLDDVP	int_E	c0000414	2
TMLDDVP	int_E	c0000415	2
TMLDDVP	int_E	c0000416	3
TMLDDVP	int_E	c0000417	3
TMLDDVP	int_E	c0000418	3
TMLDDVP	int_E	c0000419	3
TMLDDVP	int_E	c0000420	3
TMLDDVP	int_E	c0000421	5
TMLDDVP	int_E	c0000422	5
TMLDDVP	int_E	c0000423	4
TMLDDVP	int_E	c0000424	3
TMLDDVP	int_E	c0000425	4
TMLDDVP	int_E	c0000426	4
TMLDDVP	int_E	c0000427	5
TMLDDVP	int_E	c0000428	4
TMLDDVP	int_E	c0000429	4
TMLDDVP	int_E	c0000430	4
TMLDDVP	int_E	c0000431	4
TMLDDVP	int_E	c0000432	3
TMLDDVP	int_E	c0000433	4
TMLDDVP	int_E	c0000434	2
TMLDDVP	int_E	c0000435	3
TMLDDVP	int_E	c0000436	2
TMLDDVP	int_E	c0000437	2
TMLDDVP	int_E	c0000438	2
TMLDDVP	int_E	c0000439	4
TMLDDVP	int_E	c0000440	5
TMLDDVP	int_E	c0000441	4
TMLDDVP	int_E	c0000442	3
TMLDDVP	int_E	c0000443	5
TMLDDVP	int_E	c0000444	3
TMLDDVP	int_E	c0000445	4
TMLDDVP	int_E	c0000446	5
TMLDDVP	int_E	c0000447	3
TMLDDVP	int_E	c0000448	4
TMLDDVP	int_E	c0000449	3
TMLDDVP	int_E	c0000450	3
TMLDDVP	int_E	c0000451	5
TMLDDVP	int_E	c0000452	4
TMLDDVP	int_E	c0000453	5
TMLDDVP	int_E	c0000454	3
TMLDDVP	int_E	c0000455	4
TMLDDVP	int_E	c0000456	4
TMLDDVP	int_E	c0000457	4
TMLDDVP	int_E	c0000458	4
TMLDDVP	int_E	c0000459	4
TMLDDVP	int_E	c0000460	4
TMLDDVP	int_E	c0000461	4
TMLDDVP	int_E	c0000462	4
TMLDDVP	int_E	c0000463	3
TMLDDVP	int_E	c0000464	3
TMLDDVP	int_E	c0000465	4
TMLDDVP	int_E	c0000466	4
TMLDDVP	int_E	c0000467	4
TMLDDVP	int_E	c0000468	3
TMLDDVP	int_E	c0000469	3
TMLDDVP	int_E	c0000470	2
TMLDDVP	int_E	c0000471	2
TMLDDVP	int_E	c0000472	2
TMLDDVP	int_E	c0000473	2
TMLDDVP	int_E	c0000474	3
TMLDDVP	int_E	c0000475	3
TMLDDVP	int_E	c0000476	2
TMLDDVP	int_E	c0000477	3
TMLDDVP	int_E	c0000478	2
TMLDDVP	int_E	c0000479	2
TMLDDVP	int_E	c0000480	2
TMLDDVP	int_E	c0000481	2
TMLDDVP	int_E	c0000482	1
TMLDDVP	int_E	c0000483	0
TMLDDVP	int_E	c0000484	1
TMLDDVP	int_E	c0000485	1
TMLDDVP	int_E	c0000486	2
TMLDDVP	int_E	c0000487	1
TMLDDVP	int_E	c0000488	1
TMLDDVP	int_E	c0000489	1
TMLDDVP	int_E	c0000490	0
TMLDDVP	int_E	c0000491	1
TMLDDVP	int_E	c0000492	0
TMLDDVP	int_E	c0000493	1
TMLDDVP	int_E	c0000494	1
TMLDDVP	int_E	c0000495	0
TMLDDVP	int_E	c0000496	1
TMLDDVP	int_E	c0000497	1
TMLDDVP	int_E	c0000498	2
TMLDDVP	int_E	c0000499	1
TMLDDVP	int_E	c0000500	2
TMLDDVP	int_E	c0000501	1
TMLDDVP	int_E	c0000502	1
TMLDDVP	int_E	c0000503	1
TMLDDVP	int_E	c0000504	1
TMLDDVP	int_E	c0000505	1
TMLDDVP	int_E	c0000506	1
TMLDDVP	int_E	c0000507	2
TMLDDVP	int_E	c0000508	2
TMLDDVP	int_E	c0000509	3
TMLDDVP	int_E	c0000510	3
TMLDDVP	int_E	c0000511	3
TMLDDVP	int_E	c0000512	3
TMLDDVP	int_E	c0000513	2
TMLDDVP	int_E	c0000514	4
TMLDDVP	int_E	c0000515	4
TMLDDVP	int_E	c0000516	4
TMLDDVP	int_E	c0000517	4
TMLDDVP	int_E	c0000518	3
TMLDDVP	int_E	c0000519	4
TMLDDVP	int_E	c0000520	4
TMLDDVP	int_E	c0000521	4
TMLDDVP	int_E	c0000522	4
TMLDDVP	int_E	c0000523	3
TMLDDVP	int_E	c0000524	2
TMLDDVP	int_E	c0000525	2
TMLDDVP	int_E	c0000526	3
TMLDDVP	int_E	c0000527	3
TMLDDVP	int_E	c0000528	3
TMLDDVP	int_E	c0000529	2
TMLDDVP	int_E	c0000530	3
TMLDDVP	int_E	c0000531	4
TMLDDVP	int_E	c0000532	3
TMLDDVP	int_E	c0000533	4
TMLDDVP	int_E	c0000534	4
TMLDDVP	int_E	c0000535	3
TMLDDVP	int_E	c0000536	2
TMLDDVP	int_E	c0000537	2
TMLDDVP	int_E	c0000538	2
TMLDDVP	int_E	c0000539	2
TMLDDVP	int_E	c0000540	2
TMLDDVP	int_E	c0000541	4
TMLDDVP	int_E	c0000542	4
TMLDDVP	int_E	c0000543	4
TMLDDVP	int_E	c0000544	2
TMLDDVP	int_E	c0000545	2
TMLDDVP	int_E	c0000546	2
TMLDDVP	int_E	c0000547	2
TMLDDVP	int_E	c0000548	2
TMLDDVP	int_E	c0000549	2
TMLDDVP	int_E	c0000550	3
TMLDDVP	int_E	c0000551	1
TMLDDVP	int_E	c0000552	1
TMLDDVP	int_E	c0000553	1
TMLDDVP	int_E	c0000554	1
TMLDDVP	int_E	c0000555	2
TMLDDVP	int_E	c0000556	2
TMLDDVP	int_E	c0000557	2
TMLDDVP	int_E	c0000558	2
TMLDDVP	int_E	c0000559	3
TMLDDVP	int_E	c0000560	3
TMLDDVP	int_E	c0000561	3
TMLDDVP	int_E	c0000562	2
TMLDDVP	int_E	c0000563	2
TMLDDVP	int_E	c0000564	2
TMLDDVP	int_E	c0000565	2
TMLDDVP	int_E	c0000566	2
TMLDDVP	int_E	c0000567	2
TMLDDVP	int_E	c0000568	2
TMLDDVP	int_E	c0000569	2
TMLDDVP	int_E	c0000570	2
TMLDDVP	int_E	c0000571	2
TMLDDVP	int_E	c0000572	2
TMLDDVP	int_E	c0000573	2
TMLDDVP	int_E	c0000574	1
TMLDDVP	int_E	c0000575	1
TMLDDVP	int_E	c0000576	2
TMLDDVP	int_E	c0000577	2
TMLDDVP	int_E	c0000578	2
TMLDDVP	int_E	c0000579	2
TMLDDVP	int_E	c0000580	3
TMLDDVP	int_E	c0000581	3
TMLDDVP	int_E	c0000582	3
TMLDDVP	int_E	c0000583	2
TMLDDVP	int_E	c0000584	3
TMLDDVP	int_E	c0000585	2
TMLDDVP	int_E	c0000586	2
TMLDDVP	int_E	c0000587	2
TMLDDVP	int_E	c0000588	2
TMLDDVP	int_E	c0000589	3
TMLDDVP	int_E	c0000590	2
TMLDDVP	int_E	c0000591	3
TMLDDVP	int_E	c0000592	3
TMLDDVP	int_E	c0000593	3
TMLDDVP	int_E	c0000594	3
TMLDDVP	int_E	c0000595	3
TMLDDVP	int_E	c0000596	4
TMLDDVP	int_E	c0000597	3
TMLDDVP	int_E	c0000598	3
TMLDDVP	int_E	c0000599	3
TMLDDVP	int_E	c0000600	3
TMLDDVP	int_E	c0000601	2
TMLDDVP	int_E	c0000602	3
TMLDDVP	int_E	c0000603	3
TMLDDVP	int_E	c0000604	1
TMLDDVP	int_E	c0000605	1
TMLDDVP	int_E	c0000606	1
TMLDDVP	int_E	c0000607	1
TMLDDVP	int_E	c0000608	1
TMLDDVP	int_E	c0000609	1
TMLDDVP	int_E	c0000610	2
TMLDDVP	int_E	c0000611	2
TMLDDVP	int_E	c0000612	1
TMLDDVP	int_E	c0000613	2
TMLDDVP	int_E	c0000614	1
TMLDDVP	int_E	c0000615	2
TMLDDVP	int_E	c0000616	1
TMLDDVP	int_E	c0000617	1
TMLDDVP	int_E	c0000618	0
TMLDDVP	int_E	c0000619	0
TMLDDVP	int_E	c0000620	0
TMLDDVP	int_E	c0000621	0
TMLDDVP	int_E	c0000622	0
TMLDDVP	int_E	c0000623	0
TMLDDVP	int_E	c0000624	0
TMLDDVP	int_E	c0000625	1
TMLDDVP	int_E	c0000626	1
TMLDDVP	int_E	c0000627	2
TMLDDVP	int_E	c0000628	3
TMLDDVP	int_E	c0000629	2
TMLDDVP	int_E	c0000630	2
TMLDDVP	int_E	c0000631	4
TMLDDVP	int_E	c0000632	3
TMLDDVP	int_E	c0000633	3
TMLDDVP	int_E	c0000634	3
TMLDDVP	int_E	c0000635	2
TMLDDVP	int_E	c0000636	0
TMLDDVP	int_E	c0000637	0
TMLDDVP	int_E	c0000638	0
TMLDDVP	int_E	c0000639	0
TMLDDVP	int_E	c0000640	1
TMLDDVP	int_E	c0000641	1
TMLDDVP	int_E	c0000642	2
TMLDDVP	int_E	c0000643	2
TMLDDVP	int_E	c0000644	2
TMLDDVP	int_E	c0000645	2
TMLDDVP	int_E	c0000646	1
TMLDDVP	int_E	c0000647	2
TMLDDVP	int_E	c0000648	2
TMLDDVP	int_E	c0000649	2
TMLDDVP	int_E	c0000650	2
TMLDDVP	int_E	c0000651	2
TMLDDVP	int_E	c0000652	2
TMLDDVP	int_E	c0000653	3
TMLDDVP	int_E	c0000654	1
TMLDDVP	int_E	c0000655	2
TMLDDVP	int_E	c0000656	2
TMLDDVP	int_E	c0000657	2
TMLDDVP	int_E	c0000658	2
TMLDDVP	int_E	c0000659	2
TMLDDVP	int_E	c0000660	3
TMLDDVP	int_E	c0000661	3
TMLDDVP	int_E	c0000662	2
TMLDDVP	int_E	c0000663	3
TMLDDVP	int_E	c0000664	1
TMLDDVP	int_E	c0000665	1
TMLDDVP	int_E	c0000666	1
TMLDDVP	int_E	c0000667	1
TMLDDVP	int_E	c0000668	1
TMLDDVP	int_E	c0000669	1
TMLDDVP	int_E	c0000670	1
TMLDDVP	int_E	c0000671	2
TMLDDVP	int_E	c0000672	3
TMLDDVP	int_E	c0000673	2
TMLDDVP	int_E	c0000674	1
TMLDDVP	int_E	c0000675	1
TMLDDVP	int_E	c0000676	2
TMLDDVP	int_E	c0000677	4
TMLDDVP	int_E	c0000678	3
TMLDDVP	int_E	c0000679	3
TMLDDVP	int_E	c0000680	4
TMLDDVP	int_E	c0000681	4
TMLDDVP	int_E	c0000682	3
TMLDDVP	int_E	c0000683	2
TMLDDVP	int_E	c0000684	2
TMLDDVP	int_E	c0000685	1
TMLDDVP	int_E	c0000686	2
TMLDDVP	int_E	c0000687	3
TMLDDVP	int_E	c0000688	3
TMLDDVP	int_E	c0000689	3
TMLDDVP	int_E	c0000690	3
TMLDDVP	int_E	c0000691	3
TMLDDVP	int_E	c0000692	2
TMLDDVP	int_E	c0000693	3
TMLDDVP	int_E	c0000694	3
TMLDDVP	int_E	c0000695	4
TMLDDVP	int_E	c0000696	4
TMLDDVP	int_E	c0000697	3
TMLDDVP	int_E	c0000698	3
TMLDDVP	int_E	c0000699	3
TMLDDVP	int_E	c0000700	3
TMLDDVP	int_E	c0000701	3
TMLDDVP	int_E	c0000702	2
TMLDDVP	int_E	c0000703	1
TMLDDVP	int_E	c0000704	3
TMLDDVP	int_E	c0000705	2
TMLDDVP	int_E	c0000706	3
TMLDDVP	int_E	c0000707	3
TMLDDVP	int_E	c0000708	3
TMLDDVP	int_E	c0000709	2
TMLDDVP	int_E	c0000710	3
TMLDDVP	int_E	c0000711	2
TMLDDVP	int_E	c0000712	2
TMLDDVP	int_E	c0000713	1
TMLDDVP	int_E	c0000714	1
TMLDDVP	int_E	c0000715	1
TMLDDVP	int_E	c0000716	2
TMLDDVP	int_E	c0000717	1
TMLDDVP	int_E	c0000718	2
TMLDDVP	int_E	c0000719	1
TMLDDVP	int_E	c0000720	2
TMLDDVP	int_E	c0000721	1
TMLDDVP	int_E	c0000722	1
TMLDDVP	int_E	c0000723	2
TMLDDVP	int_E	c0000724	2
TMLDDVP	int_E	c0000725	2
TMLDDVP	int_E	c0000726	2
TMLDDVP	int_E	c0000727	2
TMLDDVP	int_E	c0000728	2
TMLDDVP	int_E	c0000729	1
TMLDDVP	int_E	c0000730	1
TMLDDVP	int_E	c0000731	3
TMLDDVP	int_E	c0000732	1
TMLDDVP	int_E	c0000733	2
TMLDDVP	int_E	c0000734	2
TMLDDVP	int_E	c0000735	3
TMLDDVP	int_E	c0000736	2
TMLDDVP	int_E	c0000737	2
TMLDDVP	int_E	c0000738	3
TMLDDVP	int_E	c0000739	7
TMLDDVP	int_E	c0000740	6
TMLDDVP	int_E	c0000741	6
TMLDDVP	int_E	c0000742	5
TMLDDVP	int_E	c0000743	5
TMLDDVP	int_E	c0000744	5
TMLDDVP	int_E	c0000745	4
TMLDDVP	int_E	c0000746	3
TMLDDVP	int_E	c0000747	3
TMLDDVP	int_E	c0000748	4
TMLDDVP	int_E	c0000749	4
TMLDDVP	int_E	c0000750	1
TMLDDVP	int_E	c0000751	1
TMLDDVP	int_E	c0000752	1
TMLDDVP	int_E	c0000753	2
TMLDDVP	int_E	c0000754	3
TMLDDVP	int_E	c0000755	3
TMLDDVP	int_E	c0000756	1
TMLDDVP	int_E	c0000757	2
TMLDDVP	int_E	c0000758	2
TMLDDVP	int_E	c0000759	1
TMLDDVP	int_E	c0000760	1
TMLDDVP	int_E	c0000761	1
TMLDDVP	int_E	c0000762	2
TMLDDVP	int_E	c0000763	3
TMLDDVP	int_E	c0000764	3
TMLDDVP	int_E	c0000765	3
TMLDDVP	int_E	c0000766	3
TMLDDVP	int_E	c0000767	4
TMLDDVP	int_E	c0000768	4
TMLDDVP	int_E	c0000769	4
TMLDDVP	int_E	c0000770	3
TMLDDVP	int_E	c0000771	4
TMLDDVP	int_E	c0000772	3
TMLDDVP	int_E	c0000773	4
TMLDDVP	int_E	c0000774	2
TMLDDVP	int_E	c0000775	2
TMLDDVP	int_E	c0000776	2
TMLDDVP	int_E	c0000777	2
TMLDDVP	int_E	c0000778	3
TMLDDVP	int_E	c0000779	3
TMLDDVP	int_E	c0000780	2
TMLDDVP	int_E	c0000781	2
TMLDDVP	int_E	c0000782	2
TMLDDVP	int_E	c0000783	4
TMLDDVP	int_E	c0000784	4
TMLDDVP	int_E	c0000785	4
TMLDDVP	int_E	c0000786	4
TMLDDVP	int_E	c0000787	4
TMLDDVP	int_E	c0000788	4
TMLDDVP	int_E	c0000789	6
TMLDDVP	int_E	c0000790	5
TMLDDVP	int_E	c0000791	4
TMLDDVP	int_E	c0000792	4
TMLDDVP	int_E	c0000793	4
TMLDDVP	int_E	c0000794	4
TMLDDVP	int_E	c0000795	4
TMLDDVP	int_E	c0000796	3
TMLDDVP	int_E	c0000797	3
TMLDDVP	int_E	c0000798	3
TMLDDVP	int_E	c0000799	3
TMLDDVP	int_E	c0000800	3
TMLDDVP	int_E	c0000801	3
TMLDDVP	int_E	c0000802	2
TMLDDVP	int_E	c0000803	2
TMLDDVP	int_E	c0000804	4
TMLDDVP	int_E	c0000805	4
TMLDDVP	int_E	c0000806	3
TMLDDVP	int_E	c0000807	3
TMLDDVP	int_E	c0000808	5
TMLDDVP	int_E	c0000809	5
TMLDDVP	int_E	c0000810	4
TMLDDVP	int_E	c0000811	5
TMLDDVP	int_E	c0000812	4
TMLDDVP	int_E	c0000813	6
TMLDDVP	int_E	c0000814	6
TMLDDVP	int_E	c0000815	5
TMLDDVP	int_E	c0000816	4
TMLDDVP	int_E	c0000817	3
TMLDDVP	int_E	c0000818	4
TMLDDVP	int_E	c0000819	4
TMLDDVP	int_E	c0000820	5
TMLDDVP	int_E	c0000821	3
TMLDDVP	int_E	c0000822	3
TMLDDVP	int_E	c0000823	3
TMLDDVP	int_E	c0000824	4
TMLDDVP	int_E	c0000825	4
TMLDDVP	int_E	c0000826	3
TMLDDVP	int_E	c0000827	5
TMLDDVP	int_E	c0000828	3
TMLDDVP	int_E	c0000829	3
TMLDDVP	int_E	c0000830	3
TMLDDVP	int_E	c0000831	2
TMLDDVP	int_E	c0000832	4
TMLDDVP	int_E	c0000833	4
TMLDDVP	int_E	c0000834	4
TMLDDVP	int_E	c0000835	4
TMLDDVP	int_E	c0000836	4
TMLDDVP	int_E	c0000837	2
TMLDDVP	int_E	c0000838	4
TMLDDVP	int_E	c0000839	5
TMLDDVP	int_E	c0000840	5
TMLDDVP	int_E	c0000841	3
TMLDDVP	int_E	c0000842	4
TMLDDVP	int_E	c0000843	4
TMLDDVP	int_E	c0000844	7
TMLDDVP	int_E	c0000845	7
TMLDDVP	int_E	c0000846	5
TMLDDVP	int_E	c0000847	5
TMLDDVP	int_E	c0000848	5
TMLDDVP	int_E	c0000849	6
TMLDDVP	int_E	c0000850	6
TMLDDVP	int_E	c0000851	4
TMLDDVP	int_E	c0000852	2
TMLDDVP	int_E	c0000853	3
TMLDDVP	int_E	c0000854	4
TMLDDVP	int_E	c0000855	2
TMLDDVP	int_E	c0000856	2
TMLDDVP	int_E	c0000857	3
TMLDDVP	int_E	c0000858	3
TMLDDVP	int_E	c0000859	2
TMLDDVP	int_E	c0000860	3
TMLDDVP	int_E	c0000861	3
TMLDDVP	int_E	c0000862	2
TMLDDVP	int_E	c0000863	6
TMLDDVP	int_E	c0000864	3
TMLDDVP	int_E	c0000865	2
TMLDDVP	int_E	c0000866	3
TMLDDVP	int_E	c0000867	5
TMLDDVP	int_E	c0000868	4
TMLDDVP	int_E	c0000869	3
TMLDDVP	int_E	c0000870	2
TMLDDVP	int_E	c0000871	1
TMLDDVP	int_E	c0000872	2
TMLDDVP	int_E	c0000873	2
TMLDDVP	int_E	c0000874	2
TMLDDVP	int_E	c0000875	4
TMLDDVP	int_E	c0000876	4
TMLDDVP	int_E	c0000877	4
TMLDDVP	int_E	c0000878	4
TMLDDVP	int_E	c0000879	4
TMLDDVP	int_E	c0000880	4
TMLDDVP	int_E	c0000881	5
TMLDDVP	int_E	c0000882	3
TMLDDVP	int_E	c0000883	3
TMLDDVP	int_E	c0000884	5
TMLDDVP	int_E	c0000885	4
TMLDDVP	int_E	c0000886	5
TMLDDVP	int_E	c0000887	6
TMLDDVP	int_E	c0000888	6
TMLDDVP	int_E	c0000889	4
TMLDDVP	int_E	c0000890	5
TMLDDVP	int_E	c0000891	3
TMLDDVP	int_E	c0000892	2
TMLDDVP	int_E	c0000893	3
TMLDDVP	int_E	c0000894	5
TMLDDVP	int_E	c0000895	3
TMLDDVP	int_E	c0000896	3
TMLDDVP	int_E	c0000897	5
TMLDDVP	int_E	c0000898	4
TMLDDVP	int_E	c0000899	3
TMLDDVP	int_E	c0000900	5
TMLDDVP	int_E	c0000901	5
TMLDDVP	int_E	c0000902	5
TMLDDVP	int_E	c0000903	4
TMLDDVP	int_E	c0000904	3
TMLDDVP	int_E	c0000905	4
TMLDDVP	int_E	c0000906	7
TMLDDVP	int_E	c0000907	9
TMLDDVP	int_E	c0000908	7
TMLDDVP	int_E	c0000909	6
TMLDDVP	int_E	c0000910	6
TMLDDVP	int_E	c0000911	5
TMLDDVP	int_E	c0000912	8
TMLDDVP	int_E	c0000913	4
TMLDDVP	int_E	c0000914	3
TMLDDVP	int_E	c0000915	5
TMLDDVP	int_E	c0000916	4
TMLDDVP	int_E	c0000917	3
TMLDDVP	int_E	c0000918	3
TMLDDVP	int_E	c0000919	4
TMLDDVP	int_E	c0000920	5
TMLDDVP	int_E	c0000921	5
TMLDDVP	int_E	c0000922	5
TMLDDVP	int_E	c0000923	2
TMLDDVP	int_E	c0000924	2
TMLDDVP	int_E	c0000925	3
TMLDDVP	int_E	c0000926	3
TMLDDVP	int_E	c0000927	1
TMLDDVP	int_E	c0000928	3
TMLDDVP	int_E	c0000929	3
TMLDDVP	int_E	c0000930	5
TMLDDVP	int_E	c0000931	3
TMLDDVP	int_E	c0000932	4
TMLDDVP	int_E	c0000933	3
TMLDDVP	int_E	c0000934	4
TMLDDVP	int_E	c0000935	3
TMLDDVP	int_E	c0000936	5
TMLDDVP	int_E	c0000937	5
TMLDDVP	int_E	c0000938	5
TMLDDVP	int_E	c0000939	5
TMLDDVP	int_E	c0000940	5
TMLDDVP	int_E	c0000941	5
TMLDDVP	int_E	c0000942	5
TMLDDVP	int_E	c0000943	6
TMLDDVP	int_E	c0000944	5
TMLDDVP	int_E	c0000945	3
TMLDDVP	int_E	c0000946	5
TMLDDVP	int_E	c0000947	5
TMLDDVP	int_E	c0000948	4
TMLDDVP	int_E	c0000949	4
TMLDDVP	int_E	c0000950	3
TMLDDVP	int_E	c0000951	3
TMLDDVP	int_E	c0000952	7
TMLDDVP	int_E	c0000953	3
TMLDDVP	int_E	c0000954	2
TMLDDVP	int_E	c0000955	4
TMLDDVP	int_E	c0000956	4
TMLDDVP	int_E	c0000957	4
TMLDDVP	int_E	c0000958	4
TMLDDVP	int_E	c0000959	5
TMLDDVP	int_E	c0000960	5
TMLDDVP	int_E	c0000961	5
TMLDDVP	int_E	c0000962	4
TMLDDVP	int_E	c0000963	6
TMLDDVP	int_E	c0000964	6
TMLDDVP	int_E	c0000965	6
TMLDDVP	int_E	c0000966	6
TMLDDVP	int_E	c0000967	6
TMLDDVP	int_E	c0000968	6
TMLDDVP	int_E	c0000969	6
TMLDDVP	int_E	c0000970	7
TMLDDVP	int_E	c0000971	6
TMLDDVP	int_E	c0000972	9
TMLDDVP	int_E	c0000973	8
TMLDDVP	int_E	c0000974	8
TMLDDVP	int_E	c0000975	6
TMLDDVP	int_E	c0000976	7
TMLDDVP	int_E	c0000977	8
TMLDDVP	int_E	c0000978	7
TMLDDVP	int_E	c0000979	6
TMLDDVP	int_E	c0000980	7
TMLDDVP	int_E	c0000981	5
TMLDDVP	int_E	c0000982	5
TMLDDVP	int_E	c0000983	5
TMLDDVP	int_E	c0000984	4
TMLDDVP	int_E	c0000985	6
TMLDDVP	int_E	c0000986	5
TMLDDVP	int_E	c0000987	4
TMLDDVP	int_E	c0000988	5
TMLDDVP	int_E	c0000989	4
TMLDDVP	int_E	c0000990	5
TMLDDVP	int_E	c0000991	5
TMLDDVP	int_E	c0000992	5
TMLDDVP	int_E	c0000993	3
TMLDDVP	int_E	c0000994	3
TMLDDVP	int_E	c0000995	5
TMLDDVP	int_E	c0000996	5
TMLDDVP	int_E	c0000997	6
TMLDDVP	int_E	c0000998	6
TMLDDVP	int_E	c0000999	5
TMLDDVP	int_E	c0001000	4
TMLDDVP	int_E	c0001001	3
TMLDDVP	int_E	c0001002	3
TMLDDVP	int_E	c0001003	3
TMLDDVP	int_E	c0001004	4
TMLDDVP	int_E	c0001005	5
TMLDDVP	int_E	c0001006	7
TMLDDVP	int_E	c0001007	11
TMLDDVP	int_E	c0001008	7
TMLDDVP	int_E	c0001009	8
TMLDDVP	int_E	c0001010	8
TMLDDVP	int_E	c0001011	9
TMLDDVP	int_E	c0001012	9
TMLDDVP	int_E	c0001013	8
TMLDDVP	int_E	c0001014	8
TMLDDVP	int_E	c0001015	6
TMLDDVP	int_E	c0001016	7
TMLDDVP	int_E	c0001017	7
TMLDDVP	int_E	c0001018	9
TMLDDVP	int_E	c0001019	8
TMLDDVP	int_E	c0001020	8
TMLDDVP	int_E	c0001021	6
TMLDDVP	int_E	c0001022	6
TMLDDVP	int_E	c0001023	6
TMLDDVP	int_E	c0001024	2
TMLDDVP	int_E	c0001025	6
TMLDDVP	int_E	c0001026	5
TMLDDVP	int_E	c0001027	5
TMLDDVP	int_E	c0001028	6
TMLDDVP	int_E	c0001029	8
TMLDDVP	int_E	c0001030	6
TMLDDVP	int_E	c0001031	8
TMLDDVP	int_E	c0001032	7
TMLDDVP	int_E	c0001033	8
TMLDDVP	int_E	c0001034	6
TMLDDVP	int_E	c0001035	6
TMLDDVP	int_E	c0001036	6
TMLDDVP	int_E	c0001037	7
TMLDDVP	int_E	c0001038	8
TMLDDVP	int_E	c0001039	7
TMLDDVP	int_E	c0001040	6
TMLDDVP	int_E	c0001041	6
TMLDDVP	int_E	c0001042	6
TMLDDVP	int_E	c0001043	8
TMLDDVP	int_E	c0001044	9
TMLDDVP	int_E	c0001045	9
TMLDDVP	int_E	c0001046	8
TMLDDVP	int_E	c0001047	10
TMLDDVP	int_E	c0001048	10
TMLDDVP	int_E	c0001049	10
TMLDDVP	int_E	c0001050	9
TMLDDVP	int_E	c0001051	5
TMLDDVP	int_E	c0001052	9
TMLDDVP	int_E	c0001053	9
TMLDDVP	int_E	c0001054	7
TMLDDVP	int_E	c0001055	10
TMLDDVP	int_E	c0001056	5
TMLDDVP	int_E	c0001057	8
TMLDDVP	int_E	c0001058	7
TMLDDVP	int_E	c0001059	8
TMLDDVP	int_E	c0001060	9
TMLDDVP	int_E	c0001061	5
TMLDDVP	int_E	c0001062	7
TMLDDVP	int_E	c0001063	5
TMLDDVP	int_E	c0001064	5
TMLDDVP	int_E	c0001065	5
TMLDDVP	int_E	c0001066	4
TMLDDVP	int_E	c0001067	6
TMLDDVP	int_E	c0001068	6
TMLDDVP	int_E	c0001069	5
TMLDDVP	int_E	c0001070	8
TMLDDVP	int_E	c0001071	5
TMLDDVP	int_E	c0001072	6
TMLDDVP	int_E	c0001073	4
TMLDDVP	int_E	c0001074	5
TMLDDVP	int_E	c0001075	7
TMLDDVP	int_E	c0001076	4
TMLDDVP	int_E	c0001077	3
TMLDDVP	int_E	c0001078	5
TMLDDVP	int_E	c0001079	5
TMLDDVP	int_E	c0001080	5
TMLDDVP	int_E	c0001081	5
TMLDDVP	int_E	c0001082	7
TMLDDVP	int_E	c0001083	6
TMLDDVP	int_E	c0001084	5
TMLDDVP	int_E	c0001085	7
TMLDDVP	int_E	c0001086	6
TMLDDVP	int_E	c0001087	4
TMLDDVP	int_E	c0001088	4
TMLDDVP	int_E	c0001089	4
TMLDDVP	int_E	c0001090	6
TMLDDVP	int_E	c0001091	5
TMLDDVP	int_E	c0001092	6
TMLDDVP	int_E	c0001093	5
TMLDDVP	int_E	c0001094	4
TMLDDVP	int_E	c0001095	5
TMLDDVP	int_E	c0001096	4
TMLDDVP	int_E	c0001097	5
TMLDDVP	int_E	c0001098	3
TMLDDVP	int_E	c0001099	4
TMLDDVP	int_E	c0001100	4
TMLDDVP	int_E	c0001101	4
TMLDDVP	int_E	c0001102	4
TMLDDVP	int_E	c0001103	4
TMLDDVP	int_E	c0001104	5
TMLDDVP	int_E	c0001105	3
TMLDDVP	int_E	c0001106	4
TMLDDVP	int_E	c0001107	3
TMLDDVP	int_E	c0001108	1
TMLDDVP	int_E	c0001109	4
TMLDDVP	int_E	c0001110	4
TMLDDVP	int_E	c0001111	3
TMLDDVP	int_E	c0001112	2
TMLDDVP	int_E	c0001113	2
TMLDDVP	int_E	c0001114	3
TMLDDVP	int_E	c0001115	3
TMLDDVP	int_E	c0001116	3
TMLDDVP	int_E	c0001117	2
TMLDDVP	int_E	c0001118	1
TMLDDVP	int_E	c0001119	2
TMLDDVP	int_E	c0001120	3
TMLDDVP	int_E	c0001121	3
TMLDDVP	int_E	c0001122	5
TMLDDVP	int_E	c0001123	4
TMLDDVP	int_E	c0001124	4
TMLDDVP	int_E	c0001125	3
TMLDDVP	int_E	c0001126	7
TMLDDVP	int_E	c0001127	5
TMLDDVP	int_E	c0001128	5
TMLDDVP	int_E	c0001129	5
TMLDDVP	int_E	c0001130	5
TMLDDVP	int_E	c0001131	5
TMLDDVP	int_E	c0001132	3
TMLDDVP	int_E	c0001133	2
TMLDDVP	int_E	c0001134	3
TMLDDVP	int_E	c0001135	3
TMLDDVP	int_E	c0001136	3
TMLDDVP	int_E	c0001137	3
TMLDDVP	int_E	c0001138	4
TMLDDVP	int_E	c0001139	5
TMLDDVP	int_E	c0001140	4
TMLDDVP	int_E	c0001141	5
TMLDDVP	int_E	c0001142	5
TMLDDVP	int_E	c0001143	6
TMLDDVP	int_E	c0001144	7
TMLDDVP	int_E	c0001145	4
TMLDDVP	int_E	c0001146	4
TMLDDVP	int_E	c0001147	5
TMLDDVP	int_E	c0001148	3
TMLDDVP	int_E	c0001149	2
TMLDDVP	int_E	c0001150	2
TMLDDVP	int_E	c0001151	1
TMLDDVP	int_E	c0001152	2
TMLDDVP	int_E	c0001153	3
TMLDDVP	int_E	c0001154	3
TMLDDVP	int_E	c0001155	3
TMLDDVP	int_E	c0001156	3
TMLDDVP	int_E	c0001157	2
TMLDDVP	int_E	c0001158	2
TMLDDVP	int_E	c0001159	2
TMLDDVP	int_E	c0001160	2
TMLDDVP	int_E	c0001161	2
TMLDDVP	int_E	c0001162	2
TMLDDVP	int_E	c0001163	3
TMLDDVP	int_E	c0001164	2
TMLDDVP	int_E	c0001165	4
TMLDDVP	int_E	c0001166	5
TMLDDVP	int_E	c0001167	6
TMLDDVP	int_E	c0001168	3
TMLDDVP	int_E	c0001169	4
TMLDDVP	int_E	c0001170	4
TMLDDVP	int_E	c0001171	4
TMLDDVP	int_E	c0001172	5
TMLDDVP	int_E	c0001173	5
TMLDDVP	int_E	c0001174	5
TMLDDVP	int_E	c0001175	4
TMLDDVP	int_E	c0001176	5
TMLDDVP	int_E	c0001177	4
TMLDDVP	int_E	c0001178	3
TMLDDVP	int_E	c0001179	4
TMLDDVP	int_E	c0001180	4
TMLDDVP	int_E	c0001181	4
TMLDDVP	int_E	c0001182	3
TMLDDVP	int_E	c0001183	4
TMLDDVP	int_E	c0001184	5
TMLDDVP	int_E	c0001185	5
TMLDDVP	int_E	c0001186	4
TMLDDVP	int_E	c0001187	3
TMLDDVP	int_E	c0001188	3
TMLDDVP	int_E	c0001189	4
TMLDDVP	int_E	c0001190	3
TMLDDVP	int_E	c0001191	3
TMLDDVP	int_E	c0001192	3
TMLDDVP	int_E	c0001193	3
TMLDDVP	int_E	c0001194	7
TMLDDVP	int_E	c0001195	5
TMLDDVP	int_E	c0001196	6
TMLDDVP	int_E	c0001197	5
TMLDDVP	int_E	c0001198	4
TMLDDVP	int_E	c0001199	4
TMLDDVP	int_E	c0001200	4
TMLDDVP	int_E	c0001201	4
TMLDDVP	int_E	c0001202	4
TMLDDVP	int_E	c0001203	5
TMLDDVP	int_E	c0001204	6
TMLDDVP	int_E	c0001205	5
TMLDDVP	int_E	c0001206	5
TMLDDVP	int_E	c0001207	4
TMLDDVP	int_E	c0001208	4
TMLDDVP	int_E	c0001209	6
TMLDDVP	int_E	c0001210	5
TMLDDVP	int_E	c0001211	7
TMLDDVP	int_E	c0001212	6
TMLDDVP	int_E	c0001213	9
TMLDDVP	int_E	c0001214	7
TMLDDVP	int_E	c0001215	7
TMLDDVP	int_E	c0001216	6
TMLDDVP	int_E	c0001217	4
TMLDDVP	int_E	c0001218	7
TMLDDVP	int_E	c0001219	9
TMLDDVP	int_E	c0001220	7
TMLDDVP	int_E	c0001221	8
TMLDDVP	int_E	c0001222	8
TMLDDVP	int_E	c0001223	6
TMLDDVP	int_E	c0001224	7
TMLDDVP	int_E	c0001225	7
TMLDDVP	int_E	c0001226	5
TMLDDVP	int_E	c0001227	4
TMLDDVP	int_E	c0001228	5
TMLDDVP	int_E	c0001229	3
TMLDDVP	int_E	c0001230	4
TMLDDVP	int_E	c0001231	3
TMLDDVP	int_E	c0001232	2
TMLDDVP	int_E	c0001233	2
TMLDDVP	int_E	c0001234	4
TMLDDVP	int_E	c0001235	4
TMLDDVP	int_E	c0001236	3
TMLDDVP	int_E	c0001237	3
TMLDDVP	int_E	c0001238	5
TMLDDVP	int_E	c0001239	2
TMLDDVP	int_E	c0001240	2
TMLDDVP	int_E	c0001241	1
TMLDDVP	int_E	c0001242	0
TMLDDVP	int_E	c0001243	2
TMLDDVP	int_E	c0001244	1
TMLDDVP	int_E	c0001245	2
TMLDDVP	int_E	c0001246	1
TMLDDVP	int_E	c0001247	1
TMLDDVP	int_E	c0001248	1
TMLDDVP	int_E	c0001249	1
TMLDDVP	int_E	c0001250	3
TMLDDVP	int_E	c0001251	3
TMLDDVP	int_E	c0001252	3
TMLDDVP	int_E	c0001253	2
TMLDDVP	int_E	c0001254	4
TMLDDVP	int_E	c0001255	3
TMLDDVP	int_E	c0001256	3
TMLDDVP	int_E	c0001257	2
TMLDDVP	int_E	c0001258	2
TMLDDVP	int_E	c0001259	3
TMLDDVP	int_E	c0001260	2
TMLDDVP	int_E	c0001261	3
TMLDDVP	int_E	c0001262	3
TMLDDVP	int_E	c0001263	3
TMLDDVP	int_E	c0001264	3
TMLDDVP	int_E	c0001265	3
TMLDDVP	int_E	c0001266	3
TMLDDVP	int_E	c0001267	3
TMLDDVP	int_E	c0001268	4
TMLDDVP	int_E	c0001269	3
TMLDDVP	int_E	c0001270	4
TMLDDVP	int_E	c0001271	3
TMLDDVP	int_E	c0001272	4
TMLDDVP	int_E	c0001273	4
TMLDDVP	int_E	c0001274	4
TMLDDVP	int_E	c0001275	3
TMLDDVP	int_E	c0001276	5
TMLDDVP	int_E	c0001277	4
TMLDDVP	int_E	c0001278	4
TMLDDVP	int_E	c0001279	4
TMLDDVP	int_E	c0001280	4
TMLDDVP	int_E	c0001281	3
TMLDDVP	int_E	c0001282	3
TMLDDVP	int_E	c0001283	3
TMLDDVP	int_E	c0001284	1
TMLDDVP	int_E	c0001285	2
TMLDDVP	int_E	c0001286	2
TMLDDVP	int_E	c0001287	2
TMLDDVP	int_E	c0001288	2
TMLDDVP	int_E	c0001289	1
TMLDDVP	int_E	c0001290	1
TMLDDVP	int_E	c0001291	2
TMLDDVP	int_E	c0001292	3
TMLDDVP	int_E	c0001293	4
TMLDDVP	int_E	c0001294	3
TMLDDVP	int_E	c0001295	4
TMLDDVP	int_E	c0001296	4
TMLDDVP	int_E	c0001297	5
TMLDDVP	int_E	c0001298	4
TMLDDVP	int_E	c0001299	5
TMLDDVP	int_E	c0001300	3
TMLDDVP	int_E	c0001301	3
TMLDDVP	int_E	c0001302	7
TMLDDVP	int_E	c0001303	4
TMLDDVP	int_E	c0001304	4
TMLDDVP	int_E	c0001305	3
TMLDDVP	int_E	c0001306	3
TMLDDVP	int_E	c0001307	3
TMLDDVP	int_E	c0001308	7
TMLDDVP	int_E	c0001309	6
TMLDDVP	int_E	c0001310	7
TMLDDVP	int_E	c0001311	8
TMLDDVP	int_E	c0001312	6
TMLDDVP	int_E	c0001313	2
TMLDDVP	int_E	c0001314	4
TMLDDVP	int_E	c0001315	4
TMLDDVP	int_E	c0001316	5
TMLDDVP	int_E	c0001317	4
TMLDDVP	int_E	c0001318	6
TMLDDVP	int_E	c0001319	5
TMLDDVP	int_E	c0001320	7
TMLDDVP	int_E	c0001321	3
TMLDDVP	int_E	c0001322	5
TMLDDVP	int_E	c0001323	6
TMLDDVP	int_E	c0001324	3
TMLDDVP	int_E	c0001325	4
TMLDDVP	int_E	c0001326	4
TMLDDVP	int_E	c0001327	3
TMLDDVP	int_E	c0001328	3
TMLDDVP	int_E	c0001329	2
TMLDDVP	int_E	c0001330	7
TMLDDVP	int_E	c0001331	10
TMLDDVP	int_E	c0001332	7
TMLDDVP	int_E	c0001333	7
TMLDDVP	int_E	c0001334	7
TMLDDVP	int_E	c0001335	4
TMLDDVP	int_E	c0001336	3
TMLDDVP	int_E	c0001337	6
TMLDDVP	int_E	c0001338	5
TMLDDVP	int_E	c0001339	6
TMLDDVP	int_E	c0001340	6
TMLDDVP	int_E	c0001341	5
TMLDDVP	int_E	c0001342	4
TMLDDVP	int_E	c0001343	4
TMLDDVP	int_E	c0001344	7
TMLDDVP	int_E	c0001345	6
TMLDDVP	int_E	c0001346	7
TMLDDVP	int_E	c0001347	6
TMLDDVP	int_E	c0001348	5
TMLDDVP	int_E	c0001349	6
TMLDDVP	int_E	c0001350	6
TMLDDVP	int_E	c0001351	7
TMLDDVP	int_E	c0001352	6
TMLDDVP	int_E	c0001353	8
TMLDDVP	int_E	c0001354	5
TMLDDVP	int_E	c0001355	6
TMLDDVP	int_E	c0001356	8
TMLDDVP	int_E	c0001357	5
TMLDDVP	int_E	c0001358	6
TMLDDVP	int_E	c0001359	4
TMLDDVP	int_E	c0001360	5
TMLDDVP	int_E	c0001361	2
TMLDDVP	int_E	c0001362	2
TMLDDVP	int_E	c0001363	3
TMLDDVP	int_E	c0001364	4
TMLDDVP	int_E	c0001365	4
TMLDDVP	int_E	c0001366	6
TMLDDVP	int_E	c0001367	7
TMLDDVP	int_E	c0001368	5
TMLDDVP	int_E	c0001369	4
TMLDDVP	int_E	c0001370	4
TMLDDVP	int_E	c0001371	5
TMLDDVP	int_E	c0001372	4
TMLDDVP	int_E	c0001373	5
TMLDDVP	int_E	c0001374	5
TMLDDVP	int_E	c0001375	5
TMLDDVP	int_E	c0001376	7
TMLDDVP	int_E	c0001377	6
TMLDDVP	int_E	c0001378	8
TMLDDVP	int_E	c0001379	7
TMLDDVP	int_E	c0001380	5
TMLDDVP	int_E	c0001381	4
TMLDDVP	int_E	c0001382	4
TMLDDVP	int_E	c0001383	5
TMLDDVP	int_E	c0001384	5
TMLDDVP	int_E	c0001385	5
TMLDDVP	int_E	c0001386	7
TMLDDVP	int_E	c0001387	6
TMLDDVP	int_E	c0001388	4
TMLDDVP	int_E	c0001389	4
TMLDDVP	int_E	c0001390	4
TMLDDVP	int_E	c0001391	7
TMLDDVP	int_E	c0001392	7
TMLDDVP	int_E	c0001393	9
TMLDDVP	int_E	c0001394	6
TMLDDVP	int_E	c0001395	6
TMLDDVP	int_E	c0001396	4
TMLDDVP	int_E	c0001397	7
TMLDDVP	int_E	c0001398	6
TMLDDVP	int_E	c0001399	5
TMLDDVP	int_E	c0001400	7
TMLDDVP	int_E	c0001401	8
TMLDDVP	int_E	c0001402	9
TMLDDVP	int_E	c0001403	4
TMLDDVP	int_E	c0001404	5
TMLDDVP	int_E	c0001405	5
TMLDDVP	int_E	c0001406	5
TMLDDVP	int_E	c0001407	3
TMLDDVP	int_E	c0001408	6
TMLDDVP	int_E	c0001409	4
TMLDDVP	int_E	c0001410	4
TMLDDVP	int_E	c0001411	5
TMLDDVP	int_E	c0001412	4
TMLDDVP	int_E	c0001413	7
TMLDDVP	int_E	c0001414	4
TMLDDVP	int_E	c0001415	2
TMLDDVP	int_E	c0001416	5
TMLDDVP	int_E	c0001417	6
TMLDDVP	int_E	c0001418	8
TMLDDVP	int_E	c0001419	6
TMLDDVP	int_E	c0001420	6
TMLDDVP	int_E	c0001421	5
TMLDDVP	int_E	c0001422	5
TMLDDVP	int_E	c0001423	3
TMLDDVP	int_E	c0001424	5
TMLDDVP	int_E	c0001425	4
TMLDDVP	int_E	c0001426	6
TMLDDVP	int_E	c0001427	4
TMLDDVP	int_E	c0001428	6
TMLDDVP	int_E	c0001429	5
TMLDDVP	int_E	c0001430	5
TMLDDVP	int_E	c0001431	5
TMLDDVP	int_E	c0001432	8
TMLDDVP	int_E	c0001433	5
TMLDDVP	int_E	c0001434	4
TMLDDVP	int_E	c0001435	3
TMLDDVP	int_E	c0001436	3
TMLDDVP	int_E	c0001437	3
TMLDDVP	int_E	c0001438	5
TMLDDVP	int_E	c0001439	4
TMLDDVP	int_E	c0001440	5
TMLDDVP	int_E	c0001441	5
TMLDDVP	int_E	c0001442	5
TMLDDVP	int_E	c0001443	6
TMLDDVP	int_E	c0001444	5
TMLDDVP	int_E	c0001445	6
TMLDDVP	int_E	c0001446	6
TMLDDVP	int_E	c0001447	6
TMLDDVP	int_E	c0001448	6
TMLDDVP	int_E	c0001449	4
TMLDDVP	int_E	c0001450	6
TMLDDVP	int_E	c0001451	8
TMLDDVP	int_E	c0001452	3
TMLDDVP	int_E	c0001453	4
TMLDDVP	int_E	c0001454	4
TMLDDVP	int_E	c0001455	2
TMLDDVP	int_E	c0001456	2
TMLDDVP	int_E	c0001457	2
TMLDDVP	int_E	c0001458	2
TMLDDVP	int_E	c0001459	3
TMLDDVP	int_E	c0001460	2
TMLDDVP	int_E	c0001461	2
TMLDDVP	int_E	c0001462	5
TMLDDVP	int_E	c0001463	6
TMLDDVP	int_E	c0001464	8
TMLDDVP	int_E	c0001465	5
TMLDDVP	int_E	c0001466	6
TMLDDVP	int_E	c0001467	5
TMLDDVP	int_E	c0001468	4
TMLDDVP	int_E	c0001469	5
TMLDDVP	int_E	c0001470	6
TMLDDVP	int_E	c0001471	3
TMLDDVP	int_E	c0001472	4
TMLDDVP	int_E	c0001473	4
TMLDDVP	int_E	c0001474	5
TMLDDVP	int_E	c0001475	5
TMLDDVP	int_E	c0001476	4
TMLDDVP	int_E	c0001477	4
TMLDDVP	int_E	c0001478	4
TMLDDVP	int_E	c0001479	3
TMLDDVP	int_E	c0001480	4
TMLDDVP	int_E	c0001481	4
TMLDDVP	int_E	c0001482	5
TMLDDVP	int_E	c0001483	3
TMLDDVP	int_E	c0001484	3
TMLDDVP	int_E	c0001485	4
TMLDDVP	int_E	c0001486	5
TMLDDVP	int_E	c0001487	3
TMLDDVP	int_E	c0001488	2
TMLDDVP	int_E	c0001489	2
TMLDDVP	int_E	c0001490	2
TMLDDVP	int_E	c0001491	2
TMLDDVP	int_E	c0001492	5
TMLDDVP	int_E	c0001493	1
TMLDDVP	int_E	c0001494	2
TMLDDVP	int_E	c0001495	1
TMLDDVP	int_E	c0001496	2
TMLDDVP	int_E	c0001497	1
TMLDDVP	int_E	c0001498	1
TMLDDVP	int_E	c0001499	1
TMLDDVP	int_E	c0001500	1
TMLDDVP	int_E	c0001501	2
TMLDDVP	int_E	c0001502	2
TMLDDVP	int_E	c0001503	1
TMLDDVP	int_E	c0001504	2
TMLDDVP	int_E	c0001505	2
TMLDDVP	int_E	c0001506	2
TMLDDVP	int_E	c0001507	2
TMLDDVP	int_E	c0001508	2
TMLDDVP	int_E	c0001509	2
TMLDDVP	int_E	c0001510	3
TMLDDVP	int_E	c0001511	3
TMLDDVP	int_E	c0001512	2
TMLDDVP	int_E	c0001513	2
TMLDDVP	int_E	c0001514	2
TMLDDVP	int_E	c0001515	2
TMLDDVP	int_E	c0001516	2
TMLDDVP	int_E	c0001517	4
TMLDDVP	int_E	c0001518	4
TMLDDVP	int_E	c0001519	1
TMLDDVP	int_E	c0001520	1
TMLDDVP	int_E	c0001521	1
TMLDDVP	int_E	c0001522	1
TMLDDVP	int_E	c0001523	1
TMLDDVP	int_E	c0001524	2
TMLDDVP	int_E	c0001525	2
TMLDDVP	int_E	c0001526	1
TMLDDVP	int_E	c0001527	1
TMLDDVP	int_E	c0001528	4
TMLDDVP	int_E	c0001529	5
TMLDDVP	int_E	c0001530	3
TMLDDVP	int_E	c0001531	5
TMLDDVP	int_E	c0001532	5
TMLDDVP	int_E	c0001533	2
TMLDDVP	int_E	c0001534	4
TMLDDVP	int_E	c0001535	3
TMLDDVP	int_E	c0001536	4
TMLDDVP	int_E	c0001537	4
TMLDDVP	int_E	c0001538	5
TMLDDVP	int_E	c0001539	6
TMLDDVP	int_E	c0001540	3
TMLDDVP	int_E	c0001541	4
TMLDDVP	int_E	c0001542	2
TMLDDVP	int_E	c0001543	2
TMLDDVP	int_E	c0001544	2
TMLDDVP	int_E	c0001545	2
TMLDDVP	int_E	c0001546	2
TMLDDVP	int_E	c0001547	2
TMLDDVP	int_E	c0001548	2
TMLDDVP	int_E	c0001549	2
TMLDDVP	int_E	c0001550	2
TMLDDVP	int_E	c0001551	2
TMLDDVP	int_E	c0001552	2
TMLDDVP	int_E	c0001553	2
TMLDDVP	int_E	c0001554	2
TMLDDVP	int_E	c0001555	1
TMLDDVP	int_E	c0001556	2
TMLDDVP	int_E	c0001557	2
TMLDDVP	int_E	c0001558	2
TMLDDVP	int_E	c0001559	2
TMLDDVP	int_E	c0001560	2
TMLDDVP	int_E	c0001561	2
TMLDDVP	int_E	c0001562	1
TMLDDVP	int_E	c0001563	3
TMLDDVP	int_E	c0001564	4
TMLDDVP	int_E	c0001565	4
TMLDDVP	int_E	c0001566	3
TMLDDVP	int_E	c0001567	3
TMLDDVP	int_E	c0001568	4
TMLDDVP	int_E	c0001569	4
TMLDDVP	int_E	c0001570	6
TMLDDVP	int_E	c0001571	8
TMLDDVP	int_E	c0001572	8
TMLDDVP	int_E	c0001573	5
TMLDDVP	int_E	c0001574	6
TMLDDVP	int_E	c0001575	7
TMLDDVP	int_E	c0001576	5
TMLDDVP	int_E	c0001577	3
TMLDDVP	int_E	c0001578	6
TMLDDVP	int_E	c0001579	4
TMLDDVP	int_E	c0001580	7
TMLDDVP	int_E	c0001581	4
TMLDDVP	int_E	c0001582	9
TMLDDVP	int_E	c0001583	8
TMLDDVP	int_E	c0001584	7
TMLDDVP	int_E	c0001585	9
TMLDDVP	int_E	c0001586	9
TMLDDVP	int_E	c0001587	7
TMLDDVP	int_E	c0001588	5
TMLDDVP	int_E	c0001589	4
TMLDDVP	int_E	c0001590	5
TMLDDVP	int_E	c0001591	3
TMLDDVP	int_E	c0001592	4
TMLDDVP	int_E	c0001593	4
TMLDDVP	int_E	c0001594	4
TMLDDVP	int_E	c0001595	4
TMLDDVP	int_E	c0001596	4
TMLDDVP	int_E	c0001597	4
TMLDDVP	int_E	c0001598	3
TMLDDVP	int_E	c0001599	3
TMLDDVP	int_E	c0001600	4
TMLDDVP	int_E	c0001601	3
TMLDDVP	int_E	c0001602	4
TMLDDVP	int_E	c0001603	3
TMLDDVP	int_E	c0001604	1
TMLDDVP	int_E	c0001605	1
TMLDDVP	int_E	c0001606	1
TMLDDVP	int_E	c0001607	1
TMLDDVP	int_E	c0001608	1
TMLDDVP	int_E	c0001609	1
TMLDDVP	int_E	c0001610	2
TMLDDVP	int_E	c0001611	3
TMLDDVP	int_E	c0001612	2
TMLDDVP	int_E	c0001613	2
TMLDDVP	int_E	c0001614	1
TMLDDVP	int_E	c0001615	1
TMLDDVP	int_E	c0001616	1
TMLDDVP	int_E	c0001617	1
TMLDDVP	int_E	c0001618	0
TMLDDVP	int_E	c0001619	0
TMLDDVP	int_E	c0001620	0
TMLDDVP	int_E	c0001621	0
TMLDDVP	int_E	c0001622	1
TMLDDVP	int_E	c0001623	1
TMLDDVP	int_E	c0001624	2
TMLDDVP	int_E	c0001625	3
TMLDDVP	int_E	c0001626	3
TMLDDVP	int_E	c0001627	1
TMLDDVP	int_E	c0001628	0
TMLDDVP	int_E	c0001629	0
TMLDDVP	int_E	c0001630	0
TMLDDVP	int_E	c0001631	0
TMLDDVP	int_E	c0001632	0
TMLDDVP	int_E	c0001633	1
TMLDDVP	int_E	c0001634	0
TMLDDVP	int_E	c0001635	1
TMLDDVP	int_E	c0001636	1
TMLDDVP	int_E	c0001637	1
TMLDDVP	int_E	c0001638	1
TMLDDVP	int_E	c0001639	3
TMLDDVP	int_E	c0001640	3
TMLDDVP	int_E	c0001641	3
TMLDDVP	int_E	c0001642	4
TMLDDVP	int_E	c0001643	5
TMLDDVP	int_E	c0001644	2
TMLDDVP	int_E	c0001645	3
TMLDDVP	int_E	c0001646	2
TMLDDVP	int_E	c0001647	2
TMLDDVP	int_E	c0001648	2
TMLDDVP	int_E	c0001649	2
TMLDDVP	int_E	c0001650	3
TMLDDVP	int_E	c0001651	3
TMLDDVP	int_E	c0001652	4
TMLDDVP	int_E	c0001653	3
TMLDDVP	int_E	c0001654	3
TMLDDVP	int_E	c0001655	3
TMLDDVP	int_E	c0001656	2
TMLDDVP	int_E	c0001657	2
TMLDDVP	int_E	c0001658	2
TMLDDVP	int_E	c0001659	1
TMLDDVP	int_E	c0001660	1
TMLDDVP	int_E	c0001661	2
TMLDDVP	int_E	c0001662	1
TMLDDVP	int_E	c0001663	1
TMLDDVP	int_E	c0001664	0
TMLDDVP	int_E	c0001665	1
TMLDDVP	int_E	c0001666	3
TMLDDVP	int_E	c0001667	2
TMLDDVP	int_E	c0001668	2
TMLDDVP	int_E	c0001669	2
TMLDDVP	int_E	c0001670	2
TMLDDVP	int_E	c0001671	1
TMLDDVP	int_E	c0001672	3
TMLDDVP	int_E	c0001673	1
TMLDDVP	int_E	c0001674	2
TMLDDVP	int_E	c0001675	1
TMLDDVP	int_E	c0001676	1
TMLDDVP	int_E	c0001677	1
TMLDDVP	int_E	c0001678	1
TMLDDVP	int_E	c0001679	2
TMLDDVP	int_E	c0001680	2
TMLDDVP	int_E	c0001681	4
TMLDDVP	int_E	c0001682	3
TMLDDVP	int_E	c0001683	1
TMLDDVP	int_E	c0001684	2
TMLDDVP	int_E	c0001685	2
TMLDDVP	int_E	c0001686	2
TMLDDVP	int_E	c0001687	2
TMLDDVP	int_E	c0001688	1
TMLDDVP	int_E	c0001689	1
TMLDDVP	int_E	c0001690	1
TMLDDVP	int_E	c0001691	1
TMLDDVP	int_E	c0001692	1
TMLDDVP	int_E	c0001693	1
TMLDDVP	int_E	c0001694	1
TMLDDVP	int_E	c0001695	1
TMLDDVP	int_E	c0001696	1
TMLDDVP	int_E	c0001697	1
TMLDDVP	int_E	c0001698	1
TMLDDVP	int_E	c0001699	0
TMLDDVP	int_E	c0001700	1
TMLDDVP	int_E	c0001701	1
TMLDDVP	int_E	c0001702	2
TMLDDVP	int_E	c0001703	2
TMLDDVP	int_E	c0001704	2
TMLDDVP	int_E	c0001705	2
TMLDDVP	int_E	c0001706	1
TMLDDVP	int_E	c0001707	1
TMLDDVP	int_E	c0001708	1
TMLDDVP	int_E	c0001709	0
TMLDDVP	int_E	c0001710	3
TMLDDVP	int_E	c0001711	2
TMLDDVP	int_E	c0001712	1
TMLDDVP	int_E	c0001713	2
TMLDDVP	int_E	c0001714	2
TMLDDVP	int_E	c0001715	2
TMLDDVP	int_E	c0001716	1
TMLDDVP	int_E	c0001717	1
TMLDDVP	int_E	c0001718	1
TMLDDVP	int_E	c0001719	1
TMLDDVP	int_E	c0001720	0
TMLDDVP	int_E	c0001721	0
TMLDDVP	int_E	c0001722	0
TMLDDVP	int_E	c0001723	2
TMLDDVP	int_E	c0001724	2
TMLDDVP	int_E	c0001725	1
TMLDDVP	int_E	c0001726	2
TMLDDVP	int_E	c0001727	0
TMLDDVP	int_E	c0001728	1
TMLDDVP	int_E	c0001729	2
TMLDDVP	int_E	c0001730	2
TMLDDVP	int_E	c0001731	1
TMLDDVP	int_E	c0001732	1
TMLDDVP	int_E	c0001733	0
TMLDDVP	int_E	c0001734	1
TMLDDVP	int_E	c0001735	1
TMLDDVP	int_E	c0001736	1
TMLDDVP	int_E	c0001737	2
TMLDDVP	int_E	c0001738	2
TMLDDVP	int_E	c0001739	2
TMLDDVP	int_E	c0001740	1
TMLDDVP	int_E	c0001741	1
TMLDDVP	int_E	c0001742	1
TMLDDVP	int_E	c0001743	0
TMLDDVP	int_E	c0001744	0
TMLDDVP	int_E	c0001745	0
TMLDDVP	int_E	c0001746	0
TMLDDVP	int_E	c0001747	0
TMLDDVP	int_E	c0001748	0
TMLDDVP	int_E	c0001749	1
TMLDDVP	int_E	c0001750	1
TMLDDVP	int_E	c0001751	1
TMLDDVP	int_E	c0001752	1
TMLDDVP	int_E	c0001753	1
TMLDDVP	int_E	c0001754	1
TMLDDVP	int_E	c0001755	1
TMLDDVP	int_E	c0001756	1
TMLDDVP	int_E	c0001757	1
TMLDDVP	int_E	c0001758	1
TMLDDVP	int_E	c0001759	1
TMLDDVP	int_E	c0001760	1
TMLDDVP	int_E	c0001761	1
TMLDDVP	int_E	c0001762	1
TMLDDVP	int_E	c0001763	1
TMLDDVP	int_E	c0001764	2
TMLDDVP	int_E	c0001765	1
TMLDDVP	int_E	c0001766	3
TMLDDVP	int_E	c0001767	3
TMLDDVP	int_E	c0001768	4
TMLDDVP	int_E	c0001769	3
TMLDDVP	int_E	c0001770	4
TMLDDVP	int_E	c0001771	3
TMLDDVP	int_E	c0001772	3
TMLDDVP	int_E	c0001773	3
TMLDDVP	int_E	c0001774	3
TMLDDVP	int_E	c0001775	5
TMLDDVP	int_E	c0001776	2
TMLDDVP	int_E	c0001777	2
TMLDDVP	int_E	c0001778	2
TMLDDVP	int_E	c0001779	2
TMLDDVP	int_E	c0001780	2
TMLDDVP	int_E	c0001781	2
TMLDDVP	int_E	c0001782	3
TMLDDVP	int_E	c0001783	3
TMLDDVP	int_E	c0001784	2
TMLDDVP	int_E	c0001785	4
TMLDDVP	int_E	c0001786	4
TMLDDVP	int_E	c0001787	5
TMLDDVP	int_E	c0001788	5
TMLDDVP	int_E	c0001789	2
TMLDDVP	int_E	c0001790	3
TMLDDVP	int_E	c0001791	2
TMLDDVP	int_E	c0001792	2
TMLDDVP	int_E	c0001793	1
TMLDDVP	int_E	c0001794	1
TMLDDVP	int_E	c0001795	1
TMLDDVP	int_E	c0001796	1
TMLDDVP	int_E	c0001797	1
TMLDDVP	int_E	c0001798	1
TMLDDVP	int_E	c0001799	0
TMLDDVP	int_E	c0001800	0
TMLDDVP	int_E	c0001801	0
TMLDDVP	int_E	c0001802	0
TMLDDVP	int_E	c0001803	0
TMLDDVP	int_E	c0001804	0
TMLDDVP	int_E	c0001805	0
TMLDDVP	int_E	c0001806	1
TMLDDVP	int_E	c0001807	1
TMLDDVP	int_E	c0001808	1
TMLDDVP	int_E	c0001809	2
TMLDDVP	int_E	c0001810	2
TMLDDVP	int_E	c0001811	1
TMLDDVP	int_E	c0001812	1
TMLDDVP	int_E	c0001813	1
TMLDDVP	int_E	c0001814	1
TMLDDVP	int_E	c0001815	3
TMLDDVP	int_E	c0001816	2
TMLDDVP	int_E	c0001817	3
TMLDDVP	int_E	c0001818	3
TMLDDVP	int_E	c0001819	2
TMLDDVP	int_E	c0001820	2
TMLDDVP	int_E	c0001821	2
TMLDDVP	int_E	c0001822	3
TMLDDVP	int_E	c0001823	4
TMLDDVP	int_E	c0001824	2
TMLDDVP	int_E	c0001825	3
TMLDDVP	int_E	c0001826	3
TMLDDVP	int_E	c0001827	3
TMLDDVP	int_E	c0001828	3
TMLDDVP	int_E	c0001829	4
TMLDDVP	int_E	c0001830	1
TMLDDVP	int_E	c0001831	2
TMLDDVP	int_E	c0001832	2
TMLDDVP	int_E	c0001833	2
TMLDDVP	int_E	c0001834	1
TMLDDVP	int_E	c0001835	1
TMLDDVP	int_E	c0001836	2
TMLDDVP	int_E	c0001837	1
TMLDDVP	int_E	c0001838	1
TMLDDVP	int_E	c0001839	1
TMLDDVP	int_E	c0001840	1
TMLDDVP	int_E	c0001841	1
TMLDDVP	int_E	c0001842	1
TMLDDVP	int_E	c0001843	1
TMLDDVP	int_E	c0001844	2
TMLDDVP	int_E	c0001845	2
TMLDDVP	int_E	c0001846	1
TMLDDVP	int_E	c0001847	2
TMLDDVP	int_E	c0001848	3
TMLDDVP	int_E	c0001849	3
TMLDDVP	int_E	c0001850	1
TMLDDVP	int_E	c0001851	0
TMLDDVP	int_E	c0001852	0
TMLDDVP	int_E	c0001853	0
TMLDDVP	int_E	c0001854	1
TMLDDVP	int_E	c0001855	1
TMLDDVP	int_E	c0001856	0
TMLDDVP	int_E	c0001857	1
TMLDDVP	int_E	c0001858	1
TMLDDVP	int_E	c0001859	1
TMLDDVP	int_E	c0001860	2
TMLDDVP	int_E	c0001861	2
TMLDDVP	int_E	c0001862	3
TMLDDVP	int_E	c0001863	3
TMLDDVP	int_E	c0001864	3
TMLDDVP	int_E	c0001865	2
TMLDDVP	int_E	c0001866	1
TMLDDVP	int_E	c0001867	2
TMLDDVP	int_E	c0001868	3
TMLDDVP	int_E	c0001869	2
TMLDDVP	int_E	c0001870	1
TMLDDVP	int_E	c0001871	1
TMLDDVP	int_E	c0001872	2
TMLDDVP	int_E	c0001873	2
TMLDDVP	int_E	c0001874	3
TMLDDVP	int_E	c0001875	2
TMLDDVP	int_E	c0001876	2
TMLDDVP	int_E	c0001877	3
TMLDDVP	int_E	c0001878	3
TMLDDVP	int_E	c0001879	1
TMLDDVP	int_E	c0001880	1
TMLDDVP	int_E	c0001881	2
TMLDDVP	int_E	c0001882	2
TMLDDVP	int_E	c0001883	3
TMLDDVP	int_E	c0001884	2
TMLDDVP	int_E	c0001885	1
TMLDDVP	int_E	c0001886	1
TMLDDVP	int_E	c0001887	1
TMLDDVP	int_E	c0001888	1
TMLDDVP	int_E	c0001889	1
TMLDDVP	int_E	c0001890	1
TMLDDVP	int_E	c0001891	1
TMLDDVP	int_E	c0001892	1
TMLDDVP	int_E	c0001893	2
TMLDDVP	int_E	c0001894	1
TMLDDVP	int_E	c0001895	1
TMLDDVP	int_E	c0001896	1
TMLDDVP	int_E	c0001897	0
TMLDDVP	int_E	c0001898	0
TMLDDVP	int_E	c0001899	0
TMLDDVP	int_E	c0001900	0
TMLDDVP	int_E	c0001901	0
TMLDDVP	int_E	c0001902	1
TMLDDVP	int_E	c0001903	1
TMLDDVP	int_E	c0001904	0
TMLDDVP	int_E	c0001905	0
TMLDDVP	int_E	c0001906	0
TMLDDVP	int_E	c0001907	1
TMLDDVP	int_E	c0001908	1
TMLDDVP	int_E	c0001909	1
TMLDDVP	int_E	c0001910	1
TMLDDVP	int_E	c0001911	1
TMLDDVP	int_E	c0001912	2
TMLDDVP	int_E	c0001913	1
TMLDDVP	int_E	c0001914	2
TMLDDVP	int_E	c0001915	3
TMLDDVP	int_E	c0001916	3
TMLDDVP	int_E	c0001917	4
TMLDDVP	int_E	c0001918	6
TMLDDVP	int_E	c0001919	3
TMLDDVP	int_E	c0001920	2
TMLDDVP	int_E	c0001921	3
TMLDDVP	int_E	c0001922	5
TMLDDVP	int_E	c0001923	3
TMLDDVP	int_E	c0001924	3
TMLDDVP	int_E	c0001925	4
TMLDDVP	int_E	c0001926	4
TMLDDVP	int_E	c0001927	5
TMLDDVP	int_E	c0001928	4
TMLDDVP	int_E	c0001929	4
TMLDDVP	int_E	c0001930	5
TMLDDVP	int_E	c0001931	4
TMLDDVP	int_E	c0001932	3
TMLDDVP	int_E	c0001933	5
TMLDDVP	int_E	c0001934	4
TMLDDVP	int_E	c0001935	3
TMLDDVP	int_E	c0001936	2
TMLDDVP	int_E	c0001937	4
TMLDDVP	int_E	c0001938	6
TMLDDVP	int_E	c0001939	5
TMLDDVP	int_E	c0001940	6
TMLDDVP	int_E	c0001941	4
TMLDDVP	int_E	c0001942	4
TMLDDVP	int_E	c0001943	5
TMLDDVP	int_E	c0001944	2
TMLDDVP	int_E	c0001945	4
TMLDDVP	int_E	c0001946	4
TMLDDVP	int_E	c0001947	4
TMLDDVP	int_E	c0001948	2
TMLDDVP	int_E	c0001949	3
TMLDDVP	int_E	c0001950	4
TMLDDVP	int_E	c0001951	5
TMLDDVP	int_E	c0001952	5
TMLDDVP	int_E	c0001953	3
TMLDDVP	int_E	c0001954	3
TMLDDVP	int_E	c0001955	2
TMLDDVP	int_E	c0001956	3
TMLDDVP	int_E	c0001957	5
TMLDDVP	int_E	c0001958	4
TMLDDVP	int_E	c0001959	5
TMLDDVP	int_E	c0001960	6
TMLDDVP	int_E	c0001961	3
TMLDDVP	int_E	c0001962	4
TMLDDVP	int_E	c0001963	5
TMLDDVP	int_E	c0001964	3
TMLDDVP	int_E	c0001965	3
TMLDDVP	int_E	c0001966	2
TMLDDVP	int_E	c0001967	2
TMLDDVP	int_E	c0001968	1
TMLDDVP	int_E	c0001969	3
TMLDDVP	int_E	c0001970	3
TMLDDVP	int_E	c0001971	3
TMLDDVP	int_E	c0001972	5
TMLDDVP	int_E	c0001973	3
TMLDDVP	int_E	c0001974	3
TMLDDVP	int_E	c0001975	4
TMLDDVP	int_E	c0001976	3
TMLDDVP	int_E	c0001977	4
TMLDDVP	int_E	c0001978	4
TMLDDVP	int_E	c0001979	4
TMLDDVP	int_E	c0001980	4
TMLDDVP	int_E	c0001981	3
TMLDDVP	int_E	c0001982	3
TMLDDVP	int_E	c0001983	2
TMLDDVP	int_E	c0001984	4
TMLDDVP	int_E	c0001985	4
TMLDDVP	int_E	c0001986	4
TMLDDVP	int_E	c0001987	4
TMLDDVP	int_E	c0001988	3
TMLDDVP	int_E	c0001989	3
TMLDDVP	int_E	c0001990	3
TMLDDVP	int_E	c0001991	3
TMLDDVP	int_E	c0001992	3
TMLDDVP	int_E	c0001993	3
TMLDDVP	int_E	c0001994	3
TMLDDVP	int_E	c0001995	3
TMLDDVP	int_E	c0001996	3
TMLDDVP	int_E	c0001997	3
TMLDDVP	int_E	c0001998	2
TMLDDVP	int_E	c0001999	3
TMLDDVP	int_E	c0002000	3
TMLDDVP	int_E	c0002001	2
TMLDDVP	int_E	c0002002	1
TMLDDVP	int_E	c0002003	1
TMLDDVP	int_E	c0002004	1
TMLDDVP	int_E	c0002005	1
TMLDDVP	int_E	c0002006	1
TMLDDVP	int_E	c0002007	2
[truncated: 55,991 more rows]
