# Supplementary material for: To Catch a Fly: Landing and Capture of Ceratitis capitata in a Jackson Trap with and without an Insecticide
Source: PLoS One. 2016 Feb 26;11(2):e0149869. doi: 10.1371/journal.pone.0149869 (PMC4768885; doi:10.1371/journal.pone.0149869)
Supplement: S1 File — Validation and automatic detection data are in separate plain text comma-separated-value (csv) files by date. Macros can be run in ImageJ 1.45b and contain settings used for automatic detection on each date. (ZIP) [file pone.0149869.s001.zip › S1_File/2014-05-30-validation.csv]

orig	proc	count	auto.
192.168.2.100--2014-05-30-08-11-19	c0500201	0	0
192.168.2.100--2014-05-30-08-36-09	c0500401	3	2
192.168.2.100--2014-05-30-09-01-15	c0500601	3	2
192.168.2.100--2014-05-30-09-25-53	c0500801	3	1
192.168.2.100--2014-05-30-09-50-26	c0501001	3	1
192.168.2.100--2014-05-30-10-15-18	c0501201	3	1
192.168.2.100--2014-05-30-10-40-14	c0501401	3	4
192.168.2.100--2014-05-30-11-04-52	c0501601	4	2
192.168.2.100--2014-05-30-11-29-27	c0501801	7	4
192.168.2.100--2014-05-30-11-54-09	c0502001	4	3
192.168.2.100--2014-05-30-12-18-55	c0502201	5	1
192.168.2.100--2014-05-30-12-43-41	c0502401	8	6
192.168.2.100--2014-05-30-13-08-30	c0502601	7	5
192.168.2.100--2014-05-30-13-33-32	c0502801	4	2
192.168.2.100--2014-05-30-13-58-17	c0503001	4	3
192.168.2.100--2014-05-30-14-23-00	c0503201	5	2
192.168.2.100--2014-05-30-14-48-08	c0503401	2	1
192.168.2.100--2014-05-30-15-12-52	c0503601	6	3
192.168.2.100--2014-05-30-15-37-33	c0503801	6	3
192.168.2.117--2014-05-30-08-11-18	c0300201	0	0
192.168.2.117--2014-05-30-08-36-08	c0300401	0	0
192.168.2.117--2014-05-30-09-01-14	c0300601	0	0
192.168.2.117--2014-05-30-09-25-52	c0300801	0	0
192.168.2.117--2014-05-30-09-50-25	c0301001	1	1
192.168.2.117--2014-05-30-10-15-17	c0301201	1	0
192.168.2.117--2014-05-30-10-40-13	c0301401	2	1
192.168.2.117--2014-05-30-11-04-51	c0301601	3	3
192.168.2.117--2014-05-30-11-29-26	c0301801	2	1
192.168.2.117--2014-05-30-11-54-08	c0302001	2	0
192.168.2.117--2014-05-30-12-18-54	c0302201	1	0
192.168.2.117--2014-05-30-12-43-40	c0302401	2	0
192.168.2.117--2014-05-30-13-08-30	c0302601	1	0
192.168.2.117--2014-05-30-13-33-31	c0302801	1	0
192.168.2.117--2014-05-30-13-58-17	c0303001	0	0
192.168.2.117--2014-05-30-14-22-59	c0303201	0	0
192.168.2.117--2014-05-30-14-48-07	c0303401	2	2
192.168.2.117--2014-05-30-15-12-51	c0303601	2	1
192.168.2.117--2014-05-30-15-37-32	c0303801	1	1
192.168.2.121--2014-05-30-08-11-17	c0100201	0	0
192.168.2.121--2014-05-30-08-36-08	c0100401	0	0
192.168.2.121--2014-05-30-09-01-13	c0100601	1	1
192.168.2.121--2014-05-30-09-25-51	c0100801	2	1
192.168.2.121--2014-05-30-09-50-24	c0101001	0	0
192.168.2.121--2014-05-30-10-15-16	c0101201	1	1
192.168.2.121--2014-05-30-10-40-12	c0101401	0	0
192.168.2.121--2014-05-30-11-04-51	c0101601	1	1
192.168.2.121--2014-05-30-11-29-25	c0101801	0	0
192.168.2.121--2014-05-30-11-54-07	c0102001	1	1
192.168.2.121--2014-05-30-12-18-53	c0102201	3	1
192.168.2.121--2014-05-30-12-43-39	c0102401	0	0
192.168.2.121--2014-05-30-13-08-29	c0102601	4	4
192.168.2.121--2014-05-30-13-33-30	c0102801	2	1
192.168.2.121--2014-05-30-13-58-16	c0103001	2	1
192.168.2.121--2014-05-30-14-22-58	c0103201	4	3
192.168.2.121--2014-05-30-14-48-07	c0103401	1	1
192.168.2.121--2014-05-30-15-12-50	c0103601	1	0
192.168.2.121--2014-05-30-15-37-31	c0103801	1	0
192.168.2.123--2014-05-30-08-11-22	c1100201	0	0
192.168.2.123--2014-05-30-08-36-12	c1100401	0	0
192.168.2.123--2014-05-30-09-01-18	c1100601	0	0
192.168.2.123--2014-05-30-09-25-56	c1100801	0	0
192.168.2.123--2014-05-30-09-50-29	c1101001	1	0
192.168.2.123--2014-05-30-10-15-21	c1101201	0	0
192.168.2.123--2014-05-30-10-40-17	c1101401	0	0
192.168.2.123--2014-05-30-11-04-55	c1101601	0	0
192.168.2.123--2014-05-30-11-29-29	c1101801	1	0
192.168.2.123--2014-05-30-11-54-12	c1102001	2	0
192.168.2.123--2014-05-30-12-18-58	c1102201	0	0
192.168.2.123--2014-05-30-12-43-43	c1102401	3	0
192.168.2.123--2014-05-30-13-08-33	c1102601	2	0
192.168.2.123--2014-05-30-13-33-34	c1102801	1	0
192.168.2.123--2014-05-30-13-58-20	c1103001	3	0
192.168.2.123--2014-05-30-14-23-02	c1103201	0	0
192.168.2.123--2014-05-30-14-48-11	c1103401	0	0
192.168.2.123--2014-05-30-15-12-54	c1103601	0	0
192.168.2.123--2014-05-30-15-37-36	c1103801	0	0
192.168.2.127--2014-05-30-08-11-21	c0800201	0	0
192.168.2.127--2014-05-30-08-36-11	c0800401	0	0
192.168.2.127--2014-05-30-09-01-16	c0800601	0	0
192.168.2.127--2014-05-30-09-25-54	c0800801	0	0
192.168.2.127--2014-05-30-09-50-27	c0801001	0	0
192.168.2.127--2014-05-30-10-15-19	c0801201	0	0
192.168.2.127--2014-05-30-10-40-15	c0801401	1	0
192.168.2.127--2014-05-30-11-04-54	c0801601	1	0
192.168.2.127--2014-05-30-11-29-28	c0801801	2	1
192.168.2.127--2014-05-30-11-54-11	c0802001	1	1
192.168.2.127--2014-05-30-12-18-56	c0802201	0	0
192.168.2.127--2014-05-30-12-43-42	c0802401	2	0
192.168.2.127--2014-05-30-13-08-32	c0802601	1	0
192.168.2.127--2014-05-30-13-33-33	c0802801	1	1
192.168.2.127--2014-05-30-13-58-19	c0803001	1	0
192.168.2.127--2014-05-30-14-23-01	c0803201	0	0
192.168.2.127--2014-05-30-14-48-10	c0803401	0	0
192.168.2.127--2014-05-30-15-12-53	c0803601	0	0
192.168.2.127--2014-05-30-15-37-34	c0803801	1	1
192.168.2.128--2014-05-30-08-11-20	c0700201	1	0
192.168.2.128--2014-05-30-08-36-10	c0700401	1	1
192.168.2.128--2014-05-30-09-01-16	c0700601	2	1
192.168.2.128--2014-05-30-09-25-54	c0700801	2	1
192.168.2.128--2014-05-30-09-50-27	c0701001	2	1
192.168.2.128--2014-05-30-10-15-19	c0701201	5	4
192.168.2.128--2014-05-30-10-40-15	c0701401	4	3
192.168.2.128--2014-05-30-11-04-53	c0701601	6	5
192.168.2.128--2014-05-30-11-29-28	c0701801	4	2
192.168.2.128--2014-05-30-11-54-10	c0702001	0	0
192.168.2.128--2014-05-30-12-18-56	c0702201	2	1
192.168.2.128--2014-05-30-12-43-42	c0702401	7	3
192.168.2.128--2014-05-30-13-08-31	c0702601	2	1
192.168.2.128--2014-05-30-13-33-33	c0702801	6	5
192.168.2.128--2014-05-30-13-58-18	c0703001	1	1
192.168.2.128--2014-05-30-14-23-00	c0703201	2	2
192.168.2.128--2014-05-30-14-48-09	c0703401	1	1
192.168.2.128--2014-05-30-15-12-52	c0703601	2	1
192.168.2.128--2014-05-30-15-37-34	c0703801	0	0
192.168.2.129--2014-05-30-08-11-21	c1000201	0	0
192.168.2.129--2014-05-30-08-36-12	c1000401	0	0
192.168.2.129--2014-05-30-09-01-17	c1000601	1	1
192.168.2.129--2014-05-30-09-25-55	c1000801	0	0
192.168.2.129--2014-05-30-09-50-28	c1001001	1	1
192.168.2.129--2014-05-30-10-15-20	c1001201	0	0
192.168.2.129--2014-05-30-10-40-16	c1001401	0	0
192.168.2.129--2014-05-30-11-04-54	c1001601	0	0
192.168.2.129--2014-05-30-11-29-29	c1001801	1	0
192.168.2.129--2014-05-30-11-54-12	c1002001	0	0
192.168.2.129--2014-05-30-12-18-57	c1002201	0	0
192.168.2.129--2014-05-30-12-43-43	c1002401	1	0
192.168.2.129--2014-05-30-13-08-33	c1002601	0	0
192.168.2.129--2014-05-30-13-33-34	c1002801	1	0
192.168.2.129--2014-05-30-13-58-20	c1003001	0	0
192.168.2.129--2014-05-30-14-23-02	c1003201	0	0
192.168.2.129--2014-05-30-14-48-10	c1003401	0	0
192.168.2.129--2014-05-30-15-12-54	c1003601	1	1
192.168.2.129--2014-05-30-15-37-35	c1003801	2	2
192.168.2.136--2014-05-30-08-11-19	c0400201	0	0
192.168.2.136--2014-05-30-08-36-09	c0400401	2	0
192.168.2.136--2014-05-30-09-01-15	c0400601	6	5
192.168.2.136--2014-05-30-09-25-53	c0400801	8	1
192.168.2.136--2014-05-30-09-50-26	c0401001	1	0
192.168.2.136--2014-05-30-10-15-17	c0401201	4	2
192.168.2.136--2014-05-30-10-40-14	c0401401	1	0
192.168.2.136--2014-05-30-11-04-52	c0401601	4	1
192.168.2.136--2014-05-30-11-29-26	c0401801	3	3
192.168.2.136--2014-05-30-11-54-09	c0402001	4	3
192.168.2.136--2014-05-30-12-18-55	c0402201	7	4
192.168.2.136--2014-05-30-12-43-40	c0402401	4	5
192.168.2.136--2014-05-30-13-08-30	c0402601	5	0
192.168.2.136--2014-05-30-13-33-31	c0402801	3	1
192.168.2.136--2014-05-30-13-58-17	c0403001	6	3
192.168.2.136--2014-05-30-14-22-59	c0403201	9	1
192.168.2.136--2014-05-30-14-48-08	c0403401	2	1
192.168.2.136--2014-05-30-15-12-51	c0403601	6	3
192.168.2.136--2014-05-30-15-37-33	c0403801	3	0
192.168.2.138--2014-05-30-08-11-18	c0200201	0	0
192.168.2.138--2014-05-30-08-36-08	c0200401	1	1
192.168.2.138--2014-05-30-09-01-14	c0200601	0	0
192.168.2.138--2014-05-30-09-25-52	c0200801	2	0
192.168.2.138--2014-05-30-09-50-25	c0201001	3	2
192.168.2.138--2014-05-30-10-15-16	c0201201	0	0
192.168.2.138--2014-05-30-10-40-13	c0201401	2	2
192.168.2.138--2014-05-30-11-04-51	c0201601	0	0
192.168.2.138--2014-05-30-11-29-26	c0201801	0	0
192.168.2.138--2014-05-30-11-54-08	c0202001	2	1
192.168.2.138--2014-05-30-12-18-54	c0202201	1	1
192.168.2.138--2014-05-30-12-43-40	c0202401	2	1
192.168.2.138--2014-05-30-13-08-29	c0202601	1	0
192.168.2.138--2014-05-30-13-33-30	c0202801	1	1
192.168.2.138--2014-05-30-13-58-16	c0203001	1	1
192.168.2.138--2014-05-30-14-22-58	c0203201	1	0
192.168.2.138--2014-05-30-14-48-07	c0203401	1	1
192.168.2.138--2014-05-30-15-12-50	c0203601	0	0
192.168.2.138--2014-05-30-15-37-32	c0203801	1	0
192.168.2.145--2014-05-30-08-11-17	c0000201	0	0
192.168.2.145--2014-05-30-08-36-07	c0000401	0	0
192.168.2.145--2014-05-30-09-01-13	c0000601	0	0
192.168.2.145--2014-05-30-09-25-51	c0000801	4	1
192.168.2.145--2014-05-30-09-50-24	c0001001	0	0
192.168.2.145--2014-05-30-10-15-15	c0001201	2	2
192.168.2.145--2014-05-30-10-40-12	c0001401	1	1
192.168.2.145--2014-05-30-11-04-50	c0001601	2	2
192.168.2.145--2014-05-30-11-29-25	c0001801	1	0
192.168.2.145--2014-05-30-11-54-07	c0002001	0	0
192.168.2.145--2014-05-30-12-18-53	c0002201	1	1
192.168.2.145--2014-05-30-12-43-39	c0002401	0	0
192.168.2.145--2014-05-30-13-08-28	c0002601	2	0
192.168.2.145--2014-05-30-13-33-29	c0002801	3	0
192.168.2.145--2014-05-30-13-58-15	c0003001	1	1
192.168.2.145--2014-05-30-14-22-57	c0003201	1	1
192.168.2.145--2014-05-30-14-48-06	c0003401	3	3
192.168.2.145--2014-05-30-15-12-49	c0003601	5	2
192.168.2.145--2014-05-30-15-37-30	c0003801	2	1
192.168.2.146--2014-05-30-08-11-20	c0600201	0	0
192.168.2.146--2014-05-30-08-36-10	c0600401	1	1
192.168.2.146--2014-05-30-09-01-15	c0600601	1	1
192.168.2.146--2014-05-30-09-25-53	c0600801	4	2
192.168.2.146--2014-05-30-09-50-27	c0601001	0	0
192.168.2.146--2014-05-30-10-15-18	c0601201	1	1
192.168.2.146--2014-05-30-10-40-14	c0601401	3	3
192.168.2.146--2014-05-30-11-04-53	c0601601	1	1
192.168.2.146--2014-05-30-11-29-27	c0601801	3	2
192.168.2.146--2014-05-30-11-54-10	c0602001	5	3
192.168.2.146--2014-05-30-12-18-56	c0602201	2	2
192.168.2.146--2014-05-30-12-43-41	c0602401	2	1
192.168.2.146--2014-05-30-13-08-31	c0602601	4	2
192.168.2.146--2014-05-30-13-33-32	c0602801	2	2
192.168.2.146--2014-05-30-13-58-18	c0603001	2	1
192.168.2.146--2014-05-30-14-23-00	c0603201	0	0
192.168.2.146--2014-05-30-14-48-09	c0603401	2	2
192.168.2.146--2014-05-30-15-12-52	c0603601	0	0
192.168.2.146--2014-05-30-15-37-33	c0603801	0	0
192.168.2.147--2014-05-30-08-11-21	c0900201	0	0
192.168.2.147--2014-05-30-08-36-11	c0900401	0	0
192.168.2.147--2014-05-30-09-01-17	c0900601	0	0
192.168.2.147--2014-05-30-09-25-55	c0900801	0	0
192.168.2.147--2014-05-30-09-50-28	c0901001	0	0
192.168.2.147--2014-05-30-10-15-20	c0901201	0	0
192.168.2.147--2014-05-30-10-40-16	c0901401	0	0
192.168.2.147--2014-05-30-11-04-54	c0901601	1	1
192.168.2.147--2014-05-30-11-29-29	c0901801	0	0
192.168.2.147--2014-05-30-11-54-11	c0902001	1	1
192.168.2.147--2014-05-30-12-18-57	c0902201	1	1
192.168.2.147--2014-05-30-12-43-43	c0902401	0	0
192.168.2.147--2014-05-30-13-08-32	c0902601	0	0
192.168.2.147--2014-05-30-13-33-34	c0902801	1	0
192.168.2.147--2014-05-30-13-58-19	c0903001	1	1
192.168.2.147--2014-05-30-14-23-01	c0903201	0	0
192.168.2.147--2014-05-30-14-48-10	c0903401	0	0
192.168.2.147--2014-05-30-15-12-53	c0903601	0	0
192.168.2.147--2014-05-30-15-37-35	c0903801	0	0
