# Supplementary material for: To Catch a Fly: Landing and Capture of Ceratitis capitata in a Jackson Trap with and without an Insecticide
Source: PLoS One. 2016 Feb 26;11(2):e0149869. doi: 10.1371/journal.pone.0149869 (PMC4768885; doi:10.1371/journal.pone.0149869)
Supplement: S1 File — Validation and automatic detection data are in separate plain text comma-separated-value (csv) files by date. Macros can be run in ImageJ 1.45b and contain settings used for automatic detection on each date. (ZIP) [file pone.0149869.s001.zip › S1_File/2014-05-30_cvjack_alldat.csv]

Treatment	orient	image	count
TMLDDVP	int_W	c0000010	0
TMLDDVP	int_W	c0000011	0
TMLDDVP	int_W	c0000012	0
TMLDDVP	int_W	c0000013	0
TMLDDVP	int_W	c0000014	0
TMLDDVP	int_W	c0000015	0
TMLDDVP	int_W	c0000016	0
TMLDDVP	int_W	c0000017	0
TMLDDVP	int_W	c0000018	0
TMLDDVP	int_W	c0000019	0
TMLDDVP	int_W	c0000020	0
TMLDDVP	int_W	c0000021	0
TMLDDVP	int_W	c0000022	0
TMLDDVP	int_W	c0000023	0
TMLDDVP	int_W	c0000024	0
TMLDDVP	int_W	c0000025	0
TMLDDVP	int_W	c0000026	0
TMLDDVP	int_W	c0000027	0
TMLDDVP	int_W	c0000028	0
TMLDDVP	int_W	c0000029	0
TMLDDVP	int_W	c0000030	0
TMLDDVP	int_W	c0000031	0
TMLDDVP	int_W	c0000032	0
TMLDDVP	int_W	c0000033	0
TMLDDVP	int_W	c0000034	0
TMLDDVP	int_W	c0000035	0
TMLDDVP	int_W	c0000036	0
TMLDDVP	int_W	c0000037	0
TMLDDVP	int_W	c0000038	0
TMLDDVP	int_W	c0000039	0
TMLDDVP	int_W	c0000040	0
TMLDDVP	int_W	c0000041	0
TMLDDVP	int_W	c0000042	0
TMLDDVP	int_W	c0000043	0
TMLDDVP	int_W	c0000044	0
TMLDDVP	int_W	c0000045	0
TMLDDVP	int_W	c0000046	0
TMLDDVP	int_W	c0000047	0
TMLDDVP	int_W	c0000048	0
TMLDDVP	int_W	c0000049	0
TMLDDVP	int_W	c0000050	0
TMLDDVP	int_W	c0000051	0
TMLDDVP	int_W	c0000052	0
TMLDDVP	int_W	c0000053	0
TMLDDVP	int_W	c0000054	0
TMLDDVP	int_W	c0000055	0
TMLDDVP	int_W	c0000056	0
TMLDDVP	int_W	c0000057	0
TMLDDVP	int_W	c0000058	0
TMLDDVP	int_W	c0000059	0
TMLDDVP	int_W	c0000060	0
TMLDDVP	int_W	c0000061	0
TMLDDVP	int_W	c0000062	0
TMLDDVP	int_W	c0000063	0
TMLDDVP	int_W	c0000064	0
TMLDDVP	int_W	c0000065	0
TMLDDVP	int_W	c0000066	0
TMLDDVP	int_W	c0000067	0
TMLDDVP	int_W	c0000068	0
TMLDDVP	int_W	c0000069	0
TMLDDVP	int_W	c0000070	0
TMLDDVP	int_W	c0000071	0
TMLDDVP	int_W	c0000072	0
TMLDDVP	int_W	c0000073	0
TMLDDVP	int_W	c0000074	0
TMLDDVP	int_W	c0000075	0
TMLDDVP	int_W	c0000076	0
TMLDDVP	int_W	c0000077	0
TMLDDVP	int_W	c0000078	0
TMLDDVP	int_W	c0000079	0
TMLDDVP	int_W	c0000080	0
TMLDDVP	int_W	c0000081	0
TMLDDVP	int_W	c0000082	0
TMLDDVP	int_W	c0000083	0
TMLDDVP	int_W	c0000084	0
TMLDDVP	int_W	c0000085	0
TMLDDVP	int_W	c0000086	0
TMLDDVP	int_W	c0000087	0
TMLDDVP	int_W	c0000088	0
TMLDDVP	int_W	c0000089	0
TMLDDVP	int_W	c0000090	0
TMLDDVP	int_W	c0000091	0
TMLDDVP	int_W	c0000092	0
TMLDDVP	int_W	c0000093	0
TMLDDVP	int_W	c0000094	0
TMLDDVP	int_W	c0000095	0
TMLDDVP	int_W	c0000096	0
TMLDDVP	int_W	c0000097	0
TMLDDVP	int_W	c0000098	0
TMLDDVP	int_W	c0000099	0
TMLDDVP	int_W	c0000100	0
TMLDDVP	int_W	c0000101	0
TMLDDVP	int_W	c0000102	0
TMLDDVP	int_W	c0000103	0
TMLDDVP	int_W	c0000104	0
TMLDDVP	int_W	c0000105	0
TMLDDVP	int_W	c0000106	0
TMLDDVP	int_W	c0000107	0
TMLDDVP	int_W	c0000108	0
TMLDDVP	int_W	c0000109	0
TMLDDVP	int_W	c0000110	0
TMLDDVP	int_W	c0000111	0
TMLDDVP	int_W	c0000112	0
TMLDDVP	int_W	c0000113	0
TMLDDVP	int_W	c0000114	0
TMLDDVP	int_W	c0000115	0
TMLDDVP	int_W	c0000116	0
TMLDDVP	int_W	c0000117	0
TMLDDVP	int_W	c0000118	0
TMLDDVP	int_W	c0000119	0
TMLDDVP	int_W	c0000120	0
TMLDDVP	int_W	c0000121	0
TMLDDVP	int_W	c0000122	0
TMLDDVP	int_W	c0000123	0
TMLDDVP	int_W	c0000124	0
TMLDDVP	int_W	c0000125	0
TMLDDVP	int_W	c0000126	0
TMLDDVP	int_W	c0000127	0
TMLDDVP	int_W	c0000128	0
TMLDDVP	int_W	c0000129	0
TMLDDVP	int_W	c0000130	0
TMLDDVP	int_W	c0000131	0
TMLDDVP	int_W	c0000132	0
TMLDDVP	int_W	c0000133	0
TMLDDVP	int_W	c0000134	0
TMLDDVP	int_W	c0000135	0
TMLDDVP	int_W	c0000136	0
TMLDDVP	int_W	c0000137	0
TMLDDVP	int_W	c0000138	0
TMLDDVP	int_W	c0000139	0
TMLDDVP	int_W	c0000140	0
TMLDDVP	int_W	c0000141	0
TMLDDVP	int_W	c0000142	0
TMLDDVP	int_W	c0000143	0
TMLDDVP	int_W	c0000144	0
TMLDDVP	int_W	c0000145	0
TMLDDVP	int_W	c0000146	0
TMLDDVP	int_W	c0000147	0
TMLDDVP	int_W	c0000148	0
TMLDDVP	int_W	c0000149	0
TMLDDVP	int_W	c0000150	0
TMLDDVP	int_W	c0000151	0
TMLDDVP	int_W	c0000152	0
TMLDDVP	int_W	c0000153	0
TMLDDVP	int_W	c0000154	0
TMLDDVP	int_W	c0000155	0
TMLDDVP	int_W	c0000156	0
TMLDDVP	int_W	c0000157	0
TMLDDVP	int_W	c0000158	0
TMLDDVP	int_W	c0000159	0
TMLDDVP	int_W	c0000160	0
TMLDDVP	int_W	c0000161	0
TMLDDVP	int_W	c0000162	0
TMLDDVP	int_W	c0000163	0
TMLDDVP	int_W	c0000164	0
TMLDDVP	int_W	c0000165	0
TMLDDVP	int_W	c0000166	0
TMLDDVP	int_W	c0000167	0
TMLDDVP	int_W	c0000168	0
TMLDDVP	int_W	c0000169	0
TMLDDVP	int_W	c0000170	0
TMLDDVP	int_W	c0000171	0
TMLDDVP	int_W	c0000172	0
TMLDDVP	int_W	c0000173	0
TMLDDVP	int_W	c0000174	0
TMLDDVP	int_W	c0000175	0
TMLDDVP	int_W	c0000176	0
TMLDDVP	int_W	c0000177	0
TMLDDVP	int_W	c0000178	0
TMLDDVP	int_W	c0000179	0
TMLDDVP	int_W	c0000180	0
TMLDDVP	int_W	c0000181	0
TMLDDVP	int_W	c0000182	0
TMLDDVP	int_W	c0000183	0
TMLDDVP	int_W	c0000184	0
TMLDDVP	int_W	c0000185	0
TMLDDVP	int_W	c0000186	0
TMLDDVP	int_W	c0000187	0
TMLDDVP	int_W	c0000188	0
TMLDDVP	int_W	c0000189	0
TMLDDVP	int_W	c0000190	0
TMLDDVP	int_W	c0000191	0
TMLDDVP	int_W	c0000192	0
TMLDDVP	int_W	c0000193	0
TMLDDVP	int_W	c0000194	0
TMLDDVP	int_W	c0000195	0
TMLDDVP	int_W	c0000196	0
TMLDDVP	int_W	c0000197	0
TMLDDVP	int_W	c0000198	0
TMLDDVP	int_W	c0000199	0
TMLDDVP	int_W	c0000200	0
TMLDDVP	int_W	c0000201	0
TMLDDVP	int_W	c0000202	0
TMLDDVP	int_W	c0000203	0
TMLDDVP	int_W	c0000204	0
TMLDDVP	int_W	c0000205	0
TMLDDVP	int_W	c0000206	0
TMLDDVP	int_W	c0000207	0
TMLDDVP	int_W	c0000208	0
TMLDDVP	int_W	c0000209	0
TMLDDVP	int_W	c0000210	0
TMLDDVP	int_W	c0000211	0
TMLDDVP	int_W	c0000212	0
TMLDDVP	int_W	c0000213	0
TMLDDVP	int_W	c0000214	0
TMLDDVP	int_W	c0000215	0
TMLDDVP	int_W	c0000216	0
TMLDDVP	int_W	c0000217	0
TMLDDVP	int_W	c0000218	0
TMLDDVP	int_W	c0000219	0
TMLDDVP	int_W	c0000220	0
TMLDDVP	int_W	c0000221	0
TMLDDVP	int_W	c0000222	0
TMLDDVP	int_W	c0000223	0
TMLDDVP	int_W	c0000224	0
TMLDDVP	int_W	c0000225	0
TMLDDVP	int_W	c0000226	0
TMLDDVP	int_W	c0000227	0
TMLDDVP	int_W	c0000228	0
TMLDDVP	int_W	c0000229	0
TMLDDVP	int_W	c0000230	0
TMLDDVP	int_W	c0000231	0
TMLDDVP	int_W	c0000232	0
TMLDDVP	int_W	c0000233	0
TMLDDVP	int_W	c0000234	0
TMLDDVP	int_W	c0000235	0
TMLDDVP	int_W	c0000236	0
TMLDDVP	int_W	c0000237	0
TMLDDVP	int_W	c0000238	0
TMLDDVP	int_W	c0000239	0
TMLDDVP	int_W	c0000240	0
TMLDDVP	int_W	c0000241	0
TMLDDVP	int_W	c0000242	0
TMLDDVP	int_W	c0000243	0
TMLDDVP	int_W	c0000244	0
TMLDDVP	int_W	c0000245	1
TMLDDVP	int_W	c0000246	1
TMLDDVP	int_W	c0000247	1
TMLDDVP	int_W	c0000248	1
TMLDDVP	int_W	c0000249	0
TMLDDVP	int_W	c0000250	0
TMLDDVP	int_W	c0000251	1
TMLDDVP	int_W	c0000252	0
TMLDDVP	int_W	c0000253	0
TMLDDVP	int_W	c0000254	0
TMLDDVP	int_W	c0000255	0
TMLDDVP	int_W	c0000256	0
TMLDDVP	int_W	c0000257	0
TMLDDVP	int_W	c0000258	0
TMLDDVP	int_W	c0000259	0
TMLDDVP	int_W	c0000260	0
TMLDDVP	int_W	c0000261	0
TMLDDVP	int_W	c0000262	0
TMLDDVP	int_W	c0000263	0
TMLDDVP	int_W	c0000264	0
TMLDDVP	int_W	c0000265	0
TMLDDVP	int_W	c0000266	0
TMLDDVP	int_W	c0000267	0
TMLDDVP	int_W	c0000268	0
TMLDDVP	int_W	c0000269	0
TMLDDVP	int_W	c0000270	0
TMLDDVP	int_W	c0000271	0
TMLDDVP	int_W	c0000272	0
TMLDDVP	int_W	c0000273	0
TMLDDVP	int_W	c0000274	0
TMLDDVP	int_W	c0000275	0
TMLDDVP	int_W	c0000276	0
TMLDDVP	int_W	c0000277	0
TMLDDVP	int_W	c0000278	0
TMLDDVP	int_W	c0000279	0
TMLDDVP	int_W	c0000280	0
TMLDDVP	int_W	c0000281	0
TMLDDVP	int_W	c0000282	0
TMLDDVP	int_W	c0000283	0
TMLDDVP	int_W	c0000284	0
TMLDDVP	int_W	c0000285	0
TMLDDVP	int_W	c0000286	0
TMLDDVP	int_W	c0000287	0
TMLDDVP	int_W	c0000288	0
TMLDDVP	int_W	c0000289	0
TMLDDVP	int_W	c0000290	0
TMLDDVP	int_W	c0000291	0
TMLDDVP	int_W	c0000292	0
TMLDDVP	int_W	c0000293	1
TMLDDVP	int_W	c0000294	1
TMLDDVP	int_W	c0000295	1
TMLDDVP	int_W	c0000296	0
TMLDDVP	int_W	c0000297	1
TMLDDVP	int_W	c0000298	1
TMLDDVP	int_W	c0000299	1
TMLDDVP	int_W	c0000300	1
TMLDDVP	int_W	c0000301	1
TMLDDVP	int_W	c0000302	1
TMLDDVP	int_W	c0000303	1
TMLDDVP	int_W	c0000304	1
TMLDDVP	int_W	c0000305	1
TMLDDVP	int_W	c0000306	1
TMLDDVP	int_W	c0000307	0
TMLDDVP	int_W	c0000308	1
TMLDDVP	int_W	c0000309	1
TMLDDVP	int_W	c0000310	1
TMLDDVP	int_W	c0000311	1
TMLDDVP	int_W	c0000312	1
TMLDDVP	int_W	c0000313	1
TMLDDVP	int_W	c0000314	1
TMLDDVP	int_W	c0000315	1
TMLDDVP	int_W	c0000316	1
TMLDDVP	int_W	c0000317	1
TMLDDVP	int_W	c0000318	1
TMLDDVP	int_W	c0000319	0
TMLDDVP	int_W	c0000320	0
TMLDDVP	int_W	c0000321	0
TMLDDVP	int_W	c0000322	0
TMLDDVP	int_W	c0000323	0
TMLDDVP	int_W	c0000324	0
TMLDDVP	int_W	c0000325	0
TMLDDVP	int_W	c0000326	0
TMLDDVP	int_W	c0000327	0
TMLDDVP	int_W	c0000328	0
TMLDDVP	int_W	c0000329	0
TMLDDVP	int_W	c0000330	0
TMLDDVP	int_W	c0000331	0
TMLDDVP	int_W	c0000332	0
TMLDDVP	int_W	c0000333	0
TMLDDVP	int_W	c0000334	0
TMLDDVP	int_W	c0000335	0
TMLDDVP	int_W	c0000336	0
TMLDDVP	int_W	c0000337	0
TMLDDVP	int_W	c0000338	0
TMLDDVP	int_W	c0000339	0
TMLDDVP	int_W	c0000340	0
TMLDDVP	int_W	c0000341	0
TMLDDVP	int_W	c0000342	0
TMLDDVP	int_W	c0000343	0
TMLDDVP	int_W	c0000344	0
TMLDDVP	int_W	c0000345	0
TMLDDVP	int_W	c0000346	0
TMLDDVP	int_W	c0000347	0
TMLDDVP	int_W	c0000348	0
TMLDDVP	int_W	c0000349	0
TMLDDVP	int_W	c0000350	0
TMLDDVP	int_W	c0000351	0
TMLDDVP	int_W	c0000352	0
TMLDDVP	int_W	c0000353	0
TMLDDVP	int_W	c0000354	0
TMLDDVP	int_W	c0000355	0
TMLDDVP	int_W	c0000356	1
TMLDDVP	int_W	c0000357	0
TMLDDVP	int_W	c0000358	0
TMLDDVP	int_W	c0000359	0
TMLDDVP	int_W	c0000360	0
TMLDDVP	int_W	c0000361	0
TMLDDVP	int_W	c0000362	0
TMLDDVP	int_W	c0000363	1
TMLDDVP	int_W	c0000364	1
TMLDDVP	int_W	c0000365	1
TMLDDVP	int_W	c0000366	1
TMLDDVP	int_W	c0000367	1
TMLDDVP	int_W	c0000368	1
TMLDDVP	int_W	c0000369	1
TMLDDVP	int_W	c0000370	1
TMLDDVP	int_W	c0000371	1
TMLDDVP	int_W	c0000372	1
TMLDDVP	int_W	c0000373	1
TMLDDVP	int_W	c0000374	1
TMLDDVP	int_W	c0000375	1
TMLDDVP	int_W	c0000376	1
TMLDDVP	int_W	c0000377	1
TMLDDVP	int_W	c0000378	1
TMLDDVP	int_W	c0000379	1
TMLDDVP	int_W	c0000380	0
TMLDDVP	int_W	c0000381	1
TMLDDVP	int_W	c0000382	1
TMLDDVP	int_W	c0000383	1
TMLDDVP	int_W	c0000384	1
TMLDDVP	int_W	c0000385	1
TMLDDVP	int_W	c0000386	1
TMLDDVP	int_W	c0000387	1
TMLDDVP	int_W	c0000388	1
TMLDDVP	int_W	c0000389	1
TMLDDVP	int_W	c0000390	1
TMLDDVP	int_W	c0000391	1
TMLDDVP	int_W	c0000392	0
TMLDDVP	int_W	c0000393	0
TMLDDVP	int_W	c0000394	0
TMLDDVP	int_W	c0000395	0
TMLDDVP	int_W	c0000396	0
TMLDDVP	int_W	c0000397	0
TMLDDVP	int_W	c0000398	0
TMLDDVP	int_W	c0000399	0
TMLDDVP	int_W	c0000400	0
TMLDDVP	int_W	c0000401	0
TMLDDVP	int_W	c0000402	0
TMLDDVP	int_W	c0000403	0
TMLDDVP	int_W	c0000404	0
TMLDDVP	int_W	c0000405	0
TMLDDVP	int_W	c0000406	0
TMLDDVP	int_W	c0000407	0
TMLDDVP	int_W	c0000408	0
TMLDDVP	int_W	c0000409	0
TMLDDVP	int_W	c0000410	0
TMLDDVP	int_W	c0000411	0
TMLDDVP	int_W	c0000412	0
TMLDDVP	int_W	c0000413	0
TMLDDVP	int_W	c0000414	0
TMLDDVP	int_W	c0000415	0
TMLDDVP	int_W	c0000416	0
TMLDDVP	int_W	c0000417	0
TMLDDVP	int_W	c0000418	0
TMLDDVP	int_W	c0000419	0
TMLDDVP	int_W	c0000420	0
TMLDDVP	int_W	c0000421	0
TMLDDVP	int_W	c0000422	0
TMLDDVP	int_W	c0000423	0
TMLDDVP	int_W	c0000424	0
TMLDDVP	int_W	c0000425	0
TMLDDVP	int_W	c0000426	0
TMLDDVP	int_W	c0000427	0
TMLDDVP	int_W	c0000428	0
TMLDDVP	int_W	c0000429	0
TMLDDVP	int_W	c0000430	0
TMLDDVP	int_W	c0000431	0
TMLDDVP	int_W	c0000432	0
TMLDDVP	int_W	c0000433	0
TMLDDVP	int_W	c0000434	0
TMLDDVP	int_W	c0000435	0
TMLDDVP	int_W	c0000436	0
TMLDDVP	int_W	c0000437	0
TMLDDVP	int_W	c0000438	0
TMLDDVP	int_W	c0000439	0
TMLDDVP	int_W	c0000440	0
TMLDDVP	int_W	c0000441	0
TMLDDVP	int_W	c0000442	0
TMLDDVP	int_W	c0000443	0
TMLDDVP	int_W	c0000444	0
TMLDDVP	int_W	c0000445	0
TMLDDVP	int_W	c0000446	0
TMLDDVP	int_W	c0000447	0
TMLDDVP	int_W	c0000448	0
TMLDDVP	int_W	c0000449	0
TMLDDVP	int_W	c0000450	0
TMLDDVP	int_W	c0000451	0
TMLDDVP	int_W	c0000452	0
TMLDDVP	int_W	c0000453	0
TMLDDVP	int_W	c0000454	0
TMLDDVP	int_W	c0000455	0
TMLDDVP	int_W	c0000456	0
TMLDDVP	int_W	c0000457	0
TMLDDVP	int_W	c0000458	0
TMLDDVP	int_W	c0000459	0
TMLDDVP	int_W	c0000460	0
TMLDDVP	int_W	c0000461	0
TMLDDVP	int_W	c0000462	0
TMLDDVP	int_W	c0000463	0
TMLDDVP	int_W	c0000464	0
TMLDDVP	int_W	c0000465	0
TMLDDVP	int_W	c0000466	0
TMLDDVP	int_W	c0000467	0
TMLDDVP	int_W	c0000468	0
TMLDDVP	int_W	c0000469	0
TMLDDVP	int_W	c0000470	0
TMLDDVP	int_W	c0000471	0
TMLDDVP	int_W	c0000472	0
TMLDDVP	int_W	c0000473	0
TMLDDVP	int_W	c0000474	0
TMLDDVP	int_W	c0000475	0
TMLDDVP	int_W	c0000476	0
TMLDDVP	int_W	c0000477	0
TMLDDVP	int_W	c0000478	0
TMLDDVP	int_W	c0000479	0
TMLDDVP	int_W	c0000480	0
TMLDDVP	int_W	c0000481	0
TMLDDVP	int_W	c0000482	0
TMLDDVP	int_W	c0000483	0
TMLDDVP	int_W	c0000484	0
TMLDDVP	int_W	c0000485	0
TMLDDVP	int_W	c0000486	0
TMLDDVP	int_W	c0000487	0
TMLDDVP	int_W	c0000488	0
TMLDDVP	int_W	c0000489	0
TMLDDVP	int_W	c0000490	0
TMLDDVP	int_W	c0000491	0
TMLDDVP	int_W	c0000492	0
TMLDDVP	int_W	c0000493	0
TMLDDVP	int_W	c0000494	0
TMLDDVP	int_W	c0000495	0
TMLDDVP	int_W	c0000496	0
TMLDDVP	int_W	c0000497	0
TMLDDVP	int_W	c0000498	0
TMLDDVP	int_W	c0000499	0
TMLDDVP	int_W	c0000500	0
TMLDDVP	int_W	c0000501	0
TMLDDVP	int_W	c0000502	0
TMLDDVP	int_W	c0000503	0
TMLDDVP	int_W	c0000504	0
TMLDDVP	int_W	c0000505	0
TMLDDVP	int_W	c0000506	0
TMLDDVP	int_W	c0000507	0
TMLDDVP	int_W	c0000508	0
TMLDDVP	int_W	c0000509	0
TMLDDVP	int_W	c0000510	0
TMLDDVP	int_W	c0000511	0
TMLDDVP	int_W	c0000512	0
TMLDDVP	int_W	c0000513	0
TMLDDVP	int_W	c0000514	0
TMLDDVP	int_W	c0000515	0
TMLDDVP	int_W	c0000516	0
TMLDDVP	int_W	c0000517	0
TMLDDVP	int_W	c0000518	0
TMLDDVP	int_W	c0000519	0
TMLDDVP	int_W	c0000520	0
TMLDDVP	int_W	c0000521	0
TMLDDVP	int_W	c0000522	0
TMLDDVP	int_W	c0000523	0
TMLDDVP	int_W	c0000524	0
TMLDDVP	int_W	c0000525	0
TMLDDVP	int_W	c0000526	1
TMLDDVP	int_W	c0000527	1
TMLDDVP	int_W	c0000528	1
TMLDDVP	int_W	c0000529	1
TMLDDVP	int_W	c0000530	1
TMLDDVP	int_W	c0000531	2
TMLDDVP	int_W	c0000532	2
TMLDDVP	int_W	c0000533	3
TMLDDVP	int_W	c0000534	3
TMLDDVP	int_W	c0000535	3
TMLDDVP	int_W	c0000536	3
TMLDDVP	int_W	c0000537	3
TMLDDVP	int_W	c0000538	2
TMLDDVP	int_W	c0000539	1
TMLDDVP	int_W	c0000540	1
TMLDDVP	int_W	c0000541	1
TMLDDVP	int_W	c0000542	1
TMLDDVP	int_W	c0000543	1
TMLDDVP	int_W	c0000544	1
TMLDDVP	int_W	c0000545	1
TMLDDVP	int_W	c0000546	1
TMLDDVP	int_W	c0000547	1
TMLDDVP	int_W	c0000548	1
TMLDDVP	int_W	c0000549	1
TMLDDVP	int_W	c0000550	1
TMLDDVP	int_W	c0000551	1
TMLDDVP	int_W	c0000552	2
TMLDDVP	int_W	c0000553	1
TMLDDVP	int_W	c0000554	2
TMLDDVP	int_W	c0000555	2
TMLDDVP	int_W	c0000556	2
TMLDDVP	int_W	c0000557	2
TMLDDVP	int_W	c0000558	2
TMLDDVP	int_W	c0000559	2
TMLDDVP	int_W	c0000560	2
TMLDDVP	int_W	c0000561	2
TMLDDVP	int_W	c0000562	2
TMLDDVP	int_W	c0000563	2
TMLDDVP	int_W	c0000564	2
TMLDDVP	int_W	c0000565	2
TMLDDVP	int_W	c0000566	2
TMLDDVP	int_W	c0000567	2
TMLDDVP	int_W	c0000568	1
TMLDDVP	int_W	c0000569	1
TMLDDVP	int_W	c0000570	1
TMLDDVP	int_W	c0000571	1
TMLDDVP	int_W	c0000572	1
TMLDDVP	int_W	c0000573	2
TMLDDVP	int_W	c0000574	2
TMLDDVP	int_W	c0000575	2
TMLDDVP	int_W	c0000576	2
TMLDDVP	int_W	c0000577	1
TMLDDVP	int_W	c0000578	1
TMLDDVP	int_W	c0000579	1
TMLDDVP	int_W	c0000580	1
TMLDDVP	int_W	c0000581	1
TMLDDVP	int_W	c0000582	1
TMLDDVP	int_W	c0000583	1
TMLDDVP	int_W	c0000584	1
TMLDDVP	int_W	c0000585	1
TMLDDVP	int_W	c0000586	1
TMLDDVP	int_W	c0000587	0
TMLDDVP	int_W	c0000588	1
TMLDDVP	int_W	c0000589	1
TMLDDVP	int_W	c0000590	1
TMLDDVP	int_W	c0000591	0
TMLDDVP	int_W	c0000592	0
TMLDDVP	int_W	c0000593	0
TMLDDVP	int_W	c0000594	0
TMLDDVP	int_W	c0000595	0
TMLDDVP	int_W	c0000596	0
TMLDDVP	int_W	c0000597	0
TMLDDVP	int_W	c0000598	0
TMLDDVP	int_W	c0000599	0
TMLDDVP	int_W	c0000600	0
TMLDDVP	int_W	c0000601	0
TMLDDVP	int_W	c0000602	0
TMLDDVP	int_W	c0000603	0
TMLDDVP	int_W	c0000604	0
TMLDDVP	int_W	c0000605	0
TMLDDVP	int_W	c0000606	0
TMLDDVP	int_W	c0000607	0
TMLDDVP	int_W	c0000608	0
TMLDDVP	int_W	c0000609	0
TMLDDVP	int_W	c0000610	0
TMLDDVP	int_W	c0000611	0
TMLDDVP	int_W	c0000612	0
TMLDDVP	int_W	c0000613	0
TMLDDVP	int_W	c0000614	0
TMLDDVP	int_W	c0000615	0
TMLDDVP	int_W	c0000616	0
TMLDDVP	int_W	c0000617	0
TMLDDVP	int_W	c0000618	0
TMLDDVP	int_W	c0000619	0
TMLDDVP	int_W	c0000620	0
TMLDDVP	int_W	c0000621	0
TMLDDVP	int_W	c0000622	0
TMLDDVP	int_W	c0000623	1
TMLDDVP	int_W	c0000624	1
TMLDDVP	int_W	c0000625	1
TMLDDVP	int_W	c0000626	1
TMLDDVP	int_W	c0000627	1
TMLDDVP	int_W	c0000628	0
TMLDDVP	int_W	c0000629	2
TMLDDVP	int_W	c0000630	1
TMLDDVP	int_W	c0000631	2
TMLDDVP	int_W	c0000632	2
TMLDDVP	int_W	c0000633	2
TMLDDVP	int_W	c0000634	2
TMLDDVP	int_W	c0000635	2
TMLDDVP	int_W	c0000636	3
TMLDDVP	int_W	c0000637	3
TMLDDVP	int_W	c0000638	2
TMLDDVP	int_W	c0000639	3
TMLDDVP	int_W	c0000640	3
TMLDDVP	int_W	c0000641	4
TMLDDVP	int_W	c0000642	4
TMLDDVP	int_W	c0000643	4
TMLDDVP	int_W	c0000644	4
TMLDDVP	int_W	c0000645	4
TMLDDVP	int_W	c0000646	3
TMLDDVP	int_W	c0000647	3
TMLDDVP	int_W	c0000648	2
TMLDDVP	int_W	c0000649	1
TMLDDVP	int_W	c0000650	1
TMLDDVP	int_W	c0000651	1
TMLDDVP	int_W	c0000652	2
TMLDDVP	int_W	c0000653	1
TMLDDVP	int_W	c0000654	0
TMLDDVP	int_W	c0000655	0
TMLDDVP	int_W	c0000656	0
TMLDDVP	int_W	c0000657	0
TMLDDVP	int_W	c0000658	0
TMLDDVP	int_W	c0000659	1
TMLDDVP	int_W	c0000660	0
TMLDDVP	int_W	c0000661	0
TMLDDVP	int_W	c0000662	0
TMLDDVP	int_W	c0000663	0
TMLDDVP	int_W	c0000664	1
TMLDDVP	int_W	c0000665	1
TMLDDVP	int_W	c0000666	1
TMLDDVP	int_W	c0000667	2
TMLDDVP	int_W	c0000668	2
TMLDDVP	int_W	c0000669	2
TMLDDVP	int_W	c0000670	2
TMLDDVP	int_W	c0000671	2
TMLDDVP	int_W	c0000672	2
TMLDDVP	int_W	c0000673	2
TMLDDVP	int_W	c0000674	2
TMLDDVP	int_W	c0000675	2
TMLDDVP	int_W	c0000676	2
TMLDDVP	int_W	c0000677	3
TMLDDVP	int_W	c0000678	4
TMLDDVP	int_W	c0000679	3
TMLDDVP	int_W	c0000680	4
TMLDDVP	int_W	c0000681	2
TMLDDVP	int_W	c0000682	2
TMLDDVP	int_W	c0000683	2
TMLDDVP	int_W	c0000684	2
TMLDDVP	int_W	c0000685	2
TMLDDVP	int_W	c0000686	2
TMLDDVP	int_W	c0000687	2
TMLDDVP	int_W	c0000688	3
TMLDDVP	int_W	c0000689	3
TMLDDVP	int_W	c0000690	3
TMLDDVP	int_W	c0000691	3
TMLDDVP	int_W	c0000692	2
TMLDDVP	int_W	c0000693	2
TMLDDVP	int_W	c0000694	2
TMLDDVP	int_W	c0000695	3
TMLDDVP	int_W	c0000696	3
TMLDDVP	int_W	c0000697	2
TMLDDVP	int_W	c0000698	3
TMLDDVP	int_W	c0000699	3
TMLDDVP	int_W	c0000700	2
TMLDDVP	int_W	c0000701	2
TMLDDVP	int_W	c0000702	3
TMLDDVP	int_W	c0000703	3
TMLDDVP	int_W	c0000704	4
TMLDDVP	int_W	c0000705	6
TMLDDVP	int_W	c0000706	6
TMLDDVP	int_W	c0000707	4
TMLDDVP	int_W	c0000708	4
TMLDDVP	int_W	c0000709	4
TMLDDVP	int_W	c0000710	5
TMLDDVP	int_W	c0000711	6
TMLDDVP	int_W	c0000712	5
TMLDDVP	int_W	c0000713	6
TMLDDVP	int_W	c0000714	4
TMLDDVP	int_W	c0000715	3
TMLDDVP	int_W	c0000716	3
TMLDDVP	int_W	c0000717	3
TMLDDVP	int_W	c0000718	3
TMLDDVP	int_W	c0000719	3
TMLDDVP	int_W	c0000720	1
TMLDDVP	int_W	c0000721	0
TMLDDVP	int_W	c0000722	3
TMLDDVP	int_W	c0000723	3
TMLDDVP	int_W	c0000724	2
TMLDDVP	int_W	c0000725	3
TMLDDVP	int_W	c0000726	1
TMLDDVP	int_W	c0000727	0
TMLDDVP	int_W	c0000728	0
TMLDDVP	int_W	c0000729	0
TMLDDVP	int_W	c0000730	1
TMLDDVP	int_W	c0000731	1
TMLDDVP	int_W	c0000732	1
TMLDDVP	int_W	c0000733	2
TMLDDVP	int_W	c0000734	1
TMLDDVP	int_W	c0000735	1
TMLDDVP	int_W	c0000736	1
TMLDDVP	int_W	c0000737	1
TMLDDVP	int_W	c0000738	1
TMLDDVP	int_W	c0000739	1
TMLDDVP	int_W	c0000740	1
TMLDDVP	int_W	c0000741	1
TMLDDVP	int_W	c0000742	0
TMLDDVP	int_W	c0000743	0
TMLDDVP	int_W	c0000744	0
TMLDDVP	int_W	c0000745	0
TMLDDVP	int_W	c0000746	0
TMLDDVP	int_W	c0000747	1
TMLDDVP	int_W	c0000748	0
TMLDDVP	int_W	c0000749	1
TMLDDVP	int_W	c0000750	3
TMLDDVP	int_W	c0000751	2
TMLDDVP	int_W	c0000752	2
TMLDDVP	int_W	c0000753	1
TMLDDVP	int_W	c0000754	2
TMLDDVP	int_W	c0000755	2
TMLDDVP	int_W	c0000756	1
TMLDDVP	int_W	c0000757	1
TMLDDVP	int_W	c0000758	1
TMLDDVP	int_W	c0000759	1
TMLDDVP	int_W	c0000760	0
TMLDDVP	int_W	c0000761	0
TMLDDVP	int_W	c0000762	0
TMLDDVP	int_W	c0000763	0
TMLDDVP	int_W	c0000764	0
TMLDDVP	int_W	c0000765	0
TMLDDVP	int_W	c0000766	0
TMLDDVP	int_W	c0000767	0
TMLDDVP	int_W	c0000768	0
TMLDDVP	int_W	c0000769	0
TMLDDVP	int_W	c0000770	0
TMLDDVP	int_W	c0000771	0
TMLDDVP	int_W	c0000772	0
TMLDDVP	int_W	c0000773	0
TMLDDVP	int_W	c0000774	0
TMLDDVP	int_W	c0000775	0
TMLDDVP	int_W	c0000776	0
TMLDDVP	int_W	c0000777	0
TMLDDVP	int_W	c0000778	0
TMLDDVP	int_W	c0000779	1
TMLDDVP	int_W	c0000780	1
TMLDDVP	int_W	c0000781	1
TMLDDVP	int_W	c0000782	1
TMLDDVP	int_W	c0000783	1
TMLDDVP	int_W	c0000784	1
TMLDDVP	int_W	c0000785	1
TMLDDVP	int_W	c0000786	1
TMLDDVP	int_W	c0000787	1
TMLDDVP	int_W	c0000788	1
TMLDDVP	int_W	c0000789	2
TMLDDVP	int_W	c0000790	4
TMLDDVP	int_W	c0000791	4
TMLDDVP	int_W	c0000792	2
TMLDDVP	int_W	c0000793	2
TMLDDVP	int_W	c0000794	3
TMLDDVP	int_W	c0000795	1
TMLDDVP	int_W	c0000796	1
TMLDDVP	int_W	c0000797	0
TMLDDVP	int_W	c0000798	1
TMLDDVP	int_W	c0000799	1
TMLDDVP	int_W	c0000800	1
TMLDDVP	int_W	c0000801	1
TMLDDVP	int_W	c0000802	1
TMLDDVP	int_W	c0000803	3
TMLDDVP	int_W	c0000804	4
TMLDDVP	int_W	c0000805	4
TMLDDVP	int_W	c0000806	4
TMLDDVP	int_W	c0000807	5
TMLDDVP	int_W	c0000808	6
TMLDDVP	int_W	c0000809	4
TMLDDVP	int_W	c0000810	4
TMLDDVP	int_W	c0000811	4
TMLDDVP	int_W	c0000812	5
TMLDDVP	int_W	c0000813	5
TMLDDVP	int_W	c0000814	4
TMLDDVP	int_W	c0000815	5
TMLDDVP	int_W	c0000816	5
TMLDDVP	int_W	c0000817	5
TMLDDVP	int_W	c0000818	5
TMLDDVP	int_W	c0000819	5
TMLDDVP	int_W	c0000820	4
TMLDDVP	int_W	c0000821	4
TMLDDVP	int_W	c0000822	4
TMLDDVP	int_W	c0000823	4
TMLDDVP	int_W	c0000824	4
TMLDDVP	int_W	c0000825	4
TMLDDVP	int_W	c0000826	4
TMLDDVP	int_W	c0000827	4
TMLDDVP	int_W	c0000828	4
TMLDDVP	int_W	c0000829	3
TMLDDVP	int_W	c0000830	3
TMLDDVP	int_W	c0000831	4
TMLDDVP	int_W	c0000832	3
TMLDDVP	int_W	c0000833	3
TMLDDVP	int_W	c0000834	4
TMLDDVP	int_W	c0000835	3
TMLDDVP	int_W	c0000836	2
TMLDDVP	int_W	c0000837	3
TMLDDVP	int_W	c0000838	2
TMLDDVP	int_W	c0000839	2
TMLDDVP	int_W	c0000840	2
TMLDDVP	int_W	c0000841	2
TMLDDVP	int_W	c0000842	2
TMLDDVP	int_W	c0000843	3
TMLDDVP	int_W	c0000844	3
TMLDDVP	int_W	c0000845	2
TMLDDVP	int_W	c0000846	2
TMLDDVP	int_W	c0000847	1
TMLDDVP	int_W	c0000848	0
TMLDDVP	int_W	c0000849	1
TMLDDVP	int_W	c0000850	2
TMLDDVP	int_W	c0000851	1
TMLDDVP	int_W	c0000852	1
TMLDDVP	int_W	c0000853	1
TMLDDVP	int_W	c0000854	2
TMLDDVP	int_W	c0000855	2
TMLDDVP	int_W	c0000856	2
TMLDDVP	int_W	c0000857	2
TMLDDVP	int_W	c0000858	3
TMLDDVP	int_W	c0000859	3
TMLDDVP	int_W	c0000860	3
TMLDDVP	int_W	c0000861	3
TMLDDVP	int_W	c0000862	2
TMLDDVP	int_W	c0000863	1
TMLDDVP	int_W	c0000864	1
TMLDDVP	int_W	c0000865	1
TMLDDVP	int_W	c0000866	1
TMLDDVP	int_W	c0000867	0
TMLDDVP	int_W	c0000868	0
TMLDDVP	int_W	c0000869	0
TMLDDVP	int_W	c0000870	0
TMLDDVP	int_W	c0000871	0
TMLDDVP	int_W	c0000872	0
TMLDDVP	int_W	c0000873	0
TMLDDVP	int_W	c0000874	0
TMLDDVP	int_W	c0000875	0
TMLDDVP	int_W	c0000876	0
TMLDDVP	int_W	c0000877	0
TMLDDVP	int_W	c0000878	1
TMLDDVP	int_W	c0000879	1
TMLDDVP	int_W	c0000880	1
TMLDDVP	int_W	c0000881	1
TMLDDVP	int_W	c0000882	1
TMLDDVP	int_W	c0000883	1
TMLDDVP	int_W	c0000884	1
TMLDDVP	int_W	c0000885	1
TMLDDVP	int_W	c0000886	1
TMLDDVP	int_W	c0000887	1
TMLDDVP	int_W	c0000888	1
TMLDDVP	int_W	c0000889	1
TMLDDVP	int_W	c0000890	1
TMLDDVP	int_W	c0000891	1
TMLDDVP	int_W	c0000892	1
TMLDDVP	int_W	c0000893	1
TMLDDVP	int_W	c0000894	1
TMLDDVP	int_W	c0000895	1
TMLDDVP	int_W	c0000896	1
TMLDDVP	int_W	c0000897	1
TMLDDVP	int_W	c0000898	1
TMLDDVP	int_W	c0000899	1
TMLDDVP	int_W	c0000900	1
TMLDDVP	int_W	c0000901	0
TMLDDVP	int_W	c0000902	1
TMLDDVP	int_W	c0000903	1
TMLDDVP	int_W	c0000904	1
TMLDDVP	int_W	c0000905	0
TMLDDVP	int_W	c0000906	1
TMLDDVP	int_W	c0000907	0
TMLDDVP	int_W	c0000908	0
TMLDDVP	int_W	c0000909	0
TMLDDVP	int_W	c0000910	0
TMLDDVP	int_W	c0000911	1
TMLDDVP	int_W	c0000912	0
TMLDDVP	int_W	c0000913	1
TMLDDVP	int_W	c0000914	1
TMLDDVP	int_W	c0000915	0
TMLDDVP	int_W	c0000916	0
TMLDDVP	int_W	c0000917	1
TMLDDVP	int_W	c0000918	1
TMLDDVP	int_W	c0000919	1
TMLDDVP	int_W	c0000920	1
TMLDDVP	int_W	c0000921	1
TMLDDVP	int_W	c0000922	1
TMLDDVP	int_W	c0000923	1
TMLDDVP	int_W	c0000924	1
TMLDDVP	int_W	c0000925	1
TMLDDVP	int_W	c0000926	1
TMLDDVP	int_W	c0000927	1
TMLDDVP	int_W	c0000928	1
TMLDDVP	int_W	c0000929	1
TMLDDVP	int_W	c0000930	1
TMLDDVP	int_W	c0000931	1
TMLDDVP	int_W	c0000932	1
TMLDDVP	int_W	c0000933	1
TMLDDVP	int_W	c0000934	1
TMLDDVP	int_W	c0000935	1
TMLDDVP	int_W	c0000936	1
TMLDDVP	int_W	c0000937	1
TMLDDVP	int_W	c0000938	1
TMLDDVP	int_W	c0000939	1
TMLDDVP	int_W	c0000940	1
TMLDDVP	int_W	c0000941	1
TMLDDVP	int_W	c0000942	1
TMLDDVP	int_W	c0000943	1
TMLDDVP	int_W	c0000944	1
TMLDDVP	int_W	c0000945	1
TMLDDVP	int_W	c0000946	1
TMLDDVP	int_W	c0000947	1
TMLDDVP	int_W	c0000948	1
TMLDDVP	int_W	c0000949	1
TMLDDVP	int_W	c0000950	1
TMLDDVP	int_W	c0000951	1
TMLDDVP	int_W	c0000952	1
TMLDDVP	int_W	c0000953	1
TMLDDVP	int_W	c0000954	1
TMLDDVP	int_W	c0000955	1
TMLDDVP	int_W	c0000956	1
TMLDDVP	int_W	c0000957	1
TMLDDVP	int_W	c0000958	1
TMLDDVP	int_W	c0000959	1
TMLDDVP	int_W	c0000960	1
TMLDDVP	int_W	c0000961	1
TMLDDVP	int_W	c0000962	1
TMLDDVP	int_W	c0000963	1
TMLDDVP	int_W	c0000964	2
TMLDDVP	int_W	c0000965	1
TMLDDVP	int_W	c0000966	1
TMLDDVP	int_W	c0000967	1
TMLDDVP	int_W	c0000968	1
TMLDDVP	int_W	c0000969	1
TMLDDVP	int_W	c0000970	1
TMLDDVP	int_W	c0000971	1
TMLDDVP	int_W	c0000972	1
TMLDDVP	int_W	c0000973	1
TMLDDVP	int_W	c0000974	1
TMLDDVP	int_W	c0000975	1
TMLDDVP	int_W	c0000976	1
TMLDDVP	int_W	c0000977	1
TMLDDVP	int_W	c0000978	1
TMLDDVP	int_W	c0000979	1
TMLDDVP	int_W	c0000980	1
TMLDDVP	int_W	c0000981	1
TMLDDVP	int_W	c0000982	1
TMLDDVP	int_W	c0000983	1
TMLDDVP	int_W	c0000984	1
TMLDDVP	int_W	c0000985	1
TMLDDVP	int_W	c0000986	1
TMLDDVP	int_W	c0000987	2
TMLDDVP	int_W	c0000988	1
TMLDDVP	int_W	c0000989	1
TMLDDVP	int_W	c0000990	1
TMLDDVP	int_W	c0000991	1
TMLDDVP	int_W	c0000992	1
TMLDDVP	int_W	c0000993	1
TMLDDVP	int_W	c0000994	1
TMLDDVP	int_W	c0000995	1
TMLDDVP	int_W	c0000996	1
TMLDDVP	int_W	c0000997	1
TMLDDVP	int_W	c0000998	1
TMLDDVP	int_W	c0000999	0
TMLDDVP	int_W	c0001000	0
TMLDDVP	int_W	c0001001	0
TMLDDVP	int_W	c0001002	0
TMLDDVP	int_W	c0001003	0
TMLDDVP	int_W	c0001004	0
TMLDDVP	int_W	c0001005	0
TMLDDVP	int_W	c0001006	0
TMLDDVP	int_W	c0001007	0
TMLDDVP	int_W	c0001008	0
TMLDDVP	int_W	c0001009	0
TMLDDVP	int_W	c0001010	0
TMLDDVP	int_W	c0001011	0
TMLDDVP	int_W	c0001012	0
TMLDDVP	int_W	c0001013	0
TMLDDVP	int_W	c0001014	0
TMLDDVP	int_W	c0001015	0
TMLDDVP	int_W	c0001016	0
TMLDDVP	int_W	c0001017	0
TMLDDVP	int_W	c0001018	0
TMLDDVP	int_W	c0001019	0
TMLDDVP	int_W	c0001020	0
TMLDDVP	int_W	c0001021	0
TMLDDVP	int_W	c0001022	0
TMLDDVP	int_W	c0001023	0
TMLDDVP	int_W	c0001024	0
TMLDDVP	int_W	c0001025	0
TMLDDVP	int_W	c0001026	0
TMLDDVP	int_W	c0001027	0
TMLDDVP	int_W	c0001028	0
TMLDDVP	int_W	c0001029	1
TMLDDVP	int_W	c0001030	1
TMLDDVP	int_W	c0001031	1
TMLDDVP	int_W	c0001032	1
TMLDDVP	int_W	c0001033	1
TMLDDVP	int_W	c0001034	1
TMLDDVP	int_W	c0001035	1
TMLDDVP	int_W	c0001036	1
TMLDDVP	int_W	c0001037	1
TMLDDVP	int_W	c0001038	0
TMLDDVP	int_W	c0001039	0
TMLDDVP	int_W	c0001040	1
TMLDDVP	int_W	c0001041	1
TMLDDVP	int_W	c0001042	1
TMLDDVP	int_W	c0001043	1
TMLDDVP	int_W	c0001044	1
TMLDDVP	int_W	c0001045	1
TMLDDVP	int_W	c0001046	1
TMLDDVP	int_W	c0001047	1
TMLDDVP	int_W	c0001048	1
TMLDDVP	int_W	c0001049	1
TMLDDVP	int_W	c0001050	1
TMLDDVP	int_W	c0001051	1
TMLDDVP	int_W	c0001052	3
TMLDDVP	int_W	c0001053	3
TMLDDVP	int_W	c0001054	2
TMLDDVP	int_W	c0001055	1
TMLDDVP	int_W	c0001056	1
TMLDDVP	int_W	c0001057	1
TMLDDVP	int_W	c0001058	1
TMLDDVP	int_W	c0001059	1
TMLDDVP	int_W	c0001060	1
TMLDDVP	int_W	c0001061	1
TMLDDVP	int_W	c0001062	1
TMLDDVP	int_W	c0001063	0
TMLDDVP	int_W	c0001064	1
TMLDDVP	int_W	c0001065	2
TMLDDVP	int_W	c0001066	2
TMLDDVP	int_W	c0001067	2
TMLDDVP	int_W	c0001068	2
TMLDDVP	int_W	c0001069	2
TMLDDVP	int_W	c0001070	2
TMLDDVP	int_W	c0001071	3
TMLDDVP	int_W	c0001072	1
TMLDDVP	int_W	c0001073	1
TMLDDVP	int_W	c0001074	1
TMLDDVP	int_W	c0001075	2
TMLDDVP	int_W	c0001076	1
TMLDDVP	int_W	c0001077	1
TMLDDVP	int_W	c0001078	2
TMLDDVP	int_W	c0001079	0
TMLDDVP	int_W	c0001080	1
TMLDDVP	int_W	c0001081	1
TMLDDVP	int_W	c0001082	0
TMLDDVP	int_W	c0001083	1
TMLDDVP	int_W	c0001084	2
TMLDDVP	int_W	c0001085	1
TMLDDVP	int_W	c0001086	0
TMLDDVP	int_W	c0001087	2
TMLDDVP	int_W	c0001088	2
TMLDDVP	int_W	c0001089	1
TMLDDVP	int_W	c0001090	1
TMLDDVP	int_W	c0001091	1
TMLDDVP	int_W	c0001092	1
TMLDDVP	int_W	c0001093	3
TMLDDVP	int_W	c0001094	3
TMLDDVP	int_W	c0001095	2
TMLDDVP	int_W	c0001096	1
TMLDDVP	int_W	c0001097	1
TMLDDVP	int_W	c0001098	1
TMLDDVP	int_W	c0001099	1
TMLDDVP	int_W	c0001100	1
TMLDDVP	int_W	c0001101	1
TMLDDVP	int_W	c0001102	1
TMLDDVP	int_W	c0001103	1
TMLDDVP	int_W	c0001104	1
TMLDDVP	int_W	c0001105	1
TMLDDVP	int_W	c0001106	1
TMLDDVP	int_W	c0001107	1
TMLDDVP	int_W	c0001108	1
TMLDDVP	int_W	c0001109	1
TMLDDVP	int_W	c0001110	1
TMLDDVP	int_W	c0001111	1
TMLDDVP	int_W	c0001112	1
TMLDDVP	int_W	c0001113	1
TMLDDVP	int_W	c0001114	1
TMLDDVP	int_W	c0001115	1
TMLDDVP	int_W	c0001116	0
TMLDDVP	int_W	c0001117	0
TMLDDVP	int_W	c0001118	0
TMLDDVP	int_W	c0001119	0
TMLDDVP	int_W	c0001120	0
TMLDDVP	int_W	c0001121	0
TMLDDVP	int_W	c0001122	0
TMLDDVP	int_W	c0001123	0
TMLDDVP	int_W	c0001124	0
TMLDDVP	int_W	c0001125	0
TMLDDVP	int_W	c0001126	0
TMLDDVP	int_W	c0001127	0
TMLDDVP	int_W	c0001128	0
TMLDDVP	int_W	c0001129	0
TMLDDVP	int_W	c0001130	0
TMLDDVP	int_W	c0001131	0
TMLDDVP	int_W	c0001132	0
TMLDDVP	int_W	c0001133	0
TMLDDVP	int_W	c0001134	0
TMLDDVP	int_W	c0001135	1
TMLDDVP	int_W	c0001136	1
TMLDDVP	int_W	c0001137	0
TMLDDVP	int_W	c0001138	0
TMLDDVP	int_W	c0001139	0
TMLDDVP	int_W	c0001140	1
TMLDDVP	int_W	c0001141	1
TMLDDVP	int_W	c0001142	1
TMLDDVP	int_W	c0001143	1
TMLDDVP	int_W	c0001144	0
TMLDDVP	int_W	c0001145	0
TMLDDVP	int_W	c0001146	1
TMLDDVP	int_W	c0001147	1
TMLDDVP	int_W	c0001148	1
TMLDDVP	int_W	c0001149	1
TMLDDVP	int_W	c0001150	1
TMLDDVP	int_W	c0001151	1
TMLDDVP	int_W	c0001152	1
TMLDDVP	int_W	c0001153	1
TMLDDVP	int_W	c0001154	1
TMLDDVP	int_W	c0001155	1
TMLDDVP	int_W	c0001156	1
TMLDDVP	int_W	c0001157	2
TMLDDVP	int_W	c0001158	2
TMLDDVP	int_W	c0001159	2
TMLDDVP	int_W	c0001160	2
TMLDDVP	int_W	c0001161	1
TMLDDVP	int_W	c0001162	1
TMLDDVP	int_W	c0001163	1
TMLDDVP	int_W	c0001164	0
TMLDDVP	int_W	c0001165	0
TMLDDVP	int_W	c0001166	0
TMLDDVP	int_W	c0001167	0
TMLDDVP	int_W	c0001168	0
TMLDDVP	int_W	c0001169	0
TMLDDVP	int_W	c0001170	0
TMLDDVP	int_W	c0001171	0
TMLDDVP	int_W	c0001172	0
TMLDDVP	int_W	c0001173	0
TMLDDVP	int_W	c0001174	1
TMLDDVP	int_W	c0001175	1
TMLDDVP	int_W	c0001176	1
TMLDDVP	int_W	c0001177	1
TMLDDVP	int_W	c0001178	1
TMLDDVP	int_W	c0001179	1
TMLDDVP	int_W	c0001180	1
TMLDDVP	int_W	c0001181	1
TMLDDVP	int_W	c0001182	0
TMLDDVP	int_W	c0001183	0
TMLDDVP	int_W	c0001184	1
TMLDDVP	int_W	c0001185	2
TMLDDVP	int_W	c0001186	1
TMLDDVP	int_W	c0001187	2
TMLDDVP	int_W	c0001188	2
TMLDDVP	int_W	c0001189	2
TMLDDVP	int_W	c0001190	1
TMLDDVP	int_W	c0001191	1
TMLDDVP	int_W	c0001192	1
TMLDDVP	int_W	c0001193	0
TMLDDVP	int_W	c0001194	0
TMLDDVP	int_W	c0001195	1
TMLDDVP	int_W	c0001196	2
TMLDDVP	int_W	c0001197	2
TMLDDVP	int_W	c0001198	1
TMLDDVP	int_W	c0001199	2
TMLDDVP	int_W	c0001200	2
TMLDDVP	int_W	c0001201	2
TMLDDVP	int_W	c0001202	3
TMLDDVP	int_W	c0001203	1
TMLDDVP	int_W	c0001204	2
TMLDDVP	int_W	c0001205	1
TMLDDVP	int_W	c0001206	1
TMLDDVP	int_W	c0001207	1
TMLDDVP	int_W	c0001208	1
TMLDDVP	int_W	c0001209	1
TMLDDVP	int_W	c0001210	1
TMLDDVP	int_W	c0001211	1
TMLDDVP	int_W	c0001212	2
TMLDDVP	int_W	c0001213	2
TMLDDVP	int_W	c0001214	2
TMLDDVP	int_W	c0001215	2
TMLDDVP	int_W	c0001216	2
TMLDDVP	int_W	c0001217	2
TMLDDVP	int_W	c0001218	1
TMLDDVP	int_W	c0001219	1
TMLDDVP	int_W	c0001220	1
TMLDDVP	int_W	c0001221	0
TMLDDVP	int_W	c0001222	0
TMLDDVP	int_W	c0001223	1
TMLDDVP	int_W	c0001224	1
TMLDDVP	int_W	c0001225	1
TMLDDVP	int_W	c0001226	1
TMLDDVP	int_W	c0001227	0
TMLDDVP	int_W	c0001228	1
TMLDDVP	int_W	c0001229	2
TMLDDVP	int_W	c0001230	1
TMLDDVP	int_W	c0001231	1
TMLDDVP	int_W	c0001232	1
TMLDDVP	int_W	c0001233	0
TMLDDVP	int_W	c0001234	0
TMLDDVP	int_W	c0001235	0
TMLDDVP	int_W	c0001236	1
TMLDDVP	int_W	c0001237	1
TMLDDVP	int_W	c0001238	2
TMLDDVP	int_W	c0001239	2
TMLDDVP	int_W	c0001240	0
TMLDDVP	int_W	c0001241	1
TMLDDVP	int_W	c0001242	0
TMLDDVP	int_W	c0001243	1
TMLDDVP	int_W	c0001244	1
TMLDDVP	int_W	c0001245	1
TMLDDVP	int_W	c0001246	1
TMLDDVP	int_W	c0001247	1
TMLDDVP	int_W	c0001248	1
TMLDDVP	int_W	c0001249	1
TMLDDVP	int_W	c0001250	1
TMLDDVP	int_W	c0001251	1
TMLDDVP	int_W	c0001252	1
TMLDDVP	int_W	c0001253	1
TMLDDVP	int_W	c0001254	1
TMLDDVP	int_W	c0001255	0
TMLDDVP	int_W	c0001256	0
TMLDDVP	int_W	c0001257	0
TMLDDVP	int_W	c0001258	0
TMLDDVP	int_W	c0001259	0
TMLDDVP	int_W	c0001260	0
TMLDDVP	int_W	c0001261	0
TMLDDVP	int_W	c0001262	0
TMLDDVP	int_W	c0001263	0
TMLDDVP	int_W	c0001264	0
TMLDDVP	int_W	c0001265	0
TMLDDVP	int_W	c0001266	0
TMLDDVP	int_W	c0001267	0
TMLDDVP	int_W	c0001268	0
TMLDDVP	int_W	c0001269	0
TMLDDVP	int_W	c0001270	0
TMLDDVP	int_W	c0001271	0
TMLDDVP	int_W	c0001272	0
TMLDDVP	int_W	c0001273	0
TMLDDVP	int_W	c0001274	0
TMLDDVP	int_W	c0001275	0
TMLDDVP	int_W	c0001276	1
TMLDDVP	int_W	c0001277	1
TMLDDVP	int_W	c0001278	1
TMLDDVP	int_W	c0001279	0
TMLDDVP	int_W	c0001280	1
TMLDDVP	int_W	c0001281	0
TMLDDVP	int_W	c0001282	0
TMLDDVP	int_W	c0001283	0
TMLDDVP	int_W	c0001284	0
TMLDDVP	int_W	c0001285	0
TMLDDVP	int_W	c0001286	0
TMLDDVP	int_W	c0001287	0
TMLDDVP	int_W	c0001288	0
TMLDDVP	int_W	c0001289	0
TMLDDVP	int_W	c0001290	0
TMLDDVP	int_W	c0001291	1
TMLDDVP	int_W	c0001292	2
TMLDDVP	int_W	c0001293	0
TMLDDVP	int_W	c0001294	0
TMLDDVP	int_W	c0001295	0
TMLDDVP	int_W	c0001296	0
TMLDDVP	int_W	c0001297	0
TMLDDVP	int_W	c0001298	0
TMLDDVP	int_W	c0001299	1
TMLDDVP	int_W	c0001300	0
TMLDDVP	int_W	c0001301	0
TMLDDVP	int_W	c0001302	0
TMLDDVP	int_W	c0001303	0
TMLDDVP	int_W	c0001304	0
TMLDDVP	int_W	c0001305	0
TMLDDVP	int_W	c0001306	0
TMLDDVP	int_W	c0001307	0
TMLDDVP	int_W	c0001308	0
TMLDDVP	int_W	c0001309	0
TMLDDVP	int_W	c0001310	0
TMLDDVP	int_W	c0001311	0
TMLDDVP	int_W	c0001312	0
TMLDDVP	int_W	c0001313	0
TMLDDVP	int_W	c0001314	0
TMLDDVP	int_W	c0001315	0
TMLDDVP	int_W	c0001316	0
TMLDDVP	int_W	c0001317	0
TMLDDVP	int_W	c0001318	0
TMLDDVP	int_W	c0001319	0
TMLDDVP	int_W	c0001320	0
TMLDDVP	int_W	c0001321	0
TMLDDVP	int_W	c0001322	0
TMLDDVP	int_W	c0001323	0
TMLDDVP	int_W	c0001324	0
TMLDDVP	int_W	c0001325	0
TMLDDVP	int_W	c0001326	0
TMLDDVP	int_W	c0001327	0
TMLDDVP	int_W	c0001328	0
TMLDDVP	int_W	c0001329	0
TMLDDVP	int_W	c0001330	0
TMLDDVP	int_W	c0001331	0
TMLDDVP	int_W	c0001332	0
TMLDDVP	int_W	c0001333	0
TMLDDVP	int_W	c0001334	0
TMLDDVP	int_W	c0001335	0
TMLDDVP	int_W	c0001336	0
TMLDDVP	int_W	c0001337	0
TMLDDVP	int_W	c0001338	0
TMLDDVP	int_W	c0001339	0
TMLDDVP	int_W	c0001340	0
TMLDDVP	int_W	c0001341	0
TMLDDVP	int_W	c0001342	0
TMLDDVP	int_W	c0001343	0
TMLDDVP	int_W	c0001344	0
TMLDDVP	int_W	c0001345	0
TMLDDVP	int_W	c0001346	0
TMLDDVP	int_W	c0001347	0
TMLDDVP	int_W	c0001348	0
TMLDDVP	int_W	c0001349	0
TMLDDVP	int_W	c0001350	0
TMLDDVP	int_W	c0001351	0
TMLDDVP	int_W	c0001352	1
TMLDDVP	int_W	c0001353	1
TMLDDVP	int_W	c0001354	1
TMLDDVP	int_W	c0001355	1
TMLDDVP	int_W	c0001356	1
TMLDDVP	int_W	c0001357	1
TMLDDVP	int_W	c0001358	1
TMLDDVP	int_W	c0001359	2
TMLDDVP	int_W	c0001360	2
TMLDDVP	int_W	c0001361	2
TMLDDVP	int_W	c0001362	2
TMLDDVP	int_W	c0001363	1
TMLDDVP	int_W	c0001364	0
TMLDDVP	int_W	c0001365	0
TMLDDVP	int_W	c0001366	0
TMLDDVP	int_W	c0001367	1
TMLDDVP	int_W	c0001368	1
TMLDDVP	int_W	c0001369	2
TMLDDVP	int_W	c0001370	0
TMLDDVP	int_W	c0001371	0
TMLDDVP	int_W	c0001372	0
TMLDDVP	int_W	c0001373	0
TMLDDVP	int_W	c0001374	0
TMLDDVP	int_W	c0001375	0
TMLDDVP	int_W	c0001376	0
TMLDDVP	int_W	c0001377	0
TMLDDVP	int_W	c0001378	1
TMLDDVP	int_W	c0001379	0
TMLDDVP	int_W	c0001380	1
TMLDDVP	int_W	c0001381	1
TMLDDVP	int_W	c0001382	1
TMLDDVP	int_W	c0001383	1
TMLDDVP	int_W	c0001384	1
TMLDDVP	int_W	c0001385	2
TMLDDVP	int_W	c0001386	2
TMLDDVP	int_W	c0001387	1
TMLDDVP	int_W	c0001388	1
TMLDDVP	int_W	c0001389	1
TMLDDVP	int_W	c0001390	1
TMLDDVP	int_W	c0001391	3
TMLDDVP	int_W	c0001392	2
TMLDDVP	int_W	c0001393	0
TMLDDVP	int_W	c0001394	0
TMLDDVP	int_W	c0001395	0
TMLDDVP	int_W	c0001396	0
TMLDDVP	int_W	c0001397	1
TMLDDVP	int_W	c0001398	0
TMLDDVP	int_W	c0001399	1
TMLDDVP	int_W	c0001400	1
TMLDDVP	int_W	c0001401	1
TMLDDVP	int_W	c0001402	1
TMLDDVP	int_W	c0001403	0
TMLDDVP	int_W	c0001404	1
TMLDDVP	int_W	c0001405	1
TMLDDVP	int_W	c0001406	0
TMLDDVP	int_W	c0001407	1
TMLDDVP	int_W	c0001408	1
TMLDDVP	int_W	c0001409	2
TMLDDVP	int_W	c0001410	2
TMLDDVP	int_W	c0001411	2
TMLDDVP	int_W	c0001412	2
TMLDDVP	int_W	c0001413	1
TMLDDVP	int_W	c0001414	1
TMLDDVP	int_W	c0001415	1
TMLDDVP	int_W	c0001416	1
TMLDDVP	int_W	c0001417	1
TMLDDVP	int_W	c0001418	1
TMLDDVP	int_W	c0001419	1
TMLDDVP	int_W	c0001420	1
TMLDDVP	int_W	c0001421	1
TMLDDVP	int_W	c0001422	1
TMLDDVP	int_W	c0001423	1
TMLDDVP	int_W	c0001424	0
TMLDDVP	int_W	c0001425	0
TMLDDVP	int_W	c0001426	1
TMLDDVP	int_W	c0001427	1
TMLDDVP	int_W	c0001428	1
TMLDDVP	int_W	c0001429	1
TMLDDVP	int_W	c0001430	2
TMLDDVP	int_W	c0001431	2
TMLDDVP	int_W	c0001432	0
TMLDDVP	int_W	c0001433	0
TMLDDVP	int_W	c0001434	0
TMLDDVP	int_W	c0001435	0
TMLDDVP	int_W	c0001436	0
TMLDDVP	int_W	c0001437	0
TMLDDVP	int_W	c0001438	0
TMLDDVP	int_W	c0001439	0
TMLDDVP	int_W	c0001440	0
TMLDDVP	int_W	c0001441	0
TMLDDVP	int_W	c0001442	1
TMLDDVP	int_W	c0001443	0
TMLDDVP	int_W	c0001444	0
TMLDDVP	int_W	c0001445	0
TMLDDVP	int_W	c0001446	0
TMLDDVP	int_W	c0001447	0
TMLDDVP	int_W	c0001448	0
TMLDDVP	int_W	c0001449	0
TMLDDVP	int_W	c0001450	1
TMLDDVP	int_W	c0001451	1
TMLDDVP	int_W	c0001452	1
TMLDDVP	int_W	c0001453	1
TMLDDVP	int_W	c0001454	1
TMLDDVP	int_W	c0001455	1
TMLDDVP	int_W	c0001456	1
TMLDDVP	int_W	c0001457	0
TMLDDVP	int_W	c0001458	0
TMLDDVP	int_W	c0001459	0
TMLDDVP	int_W	c0001460	0
TMLDDVP	int_W	c0001461	0
TMLDDVP	int_W	c0001462	0
TMLDDVP	int_W	c0001463	0
TMLDDVP	int_W	c0001464	0
TMLDDVP	int_W	c0001465	0
TMLDDVP	int_W	c0001466	0
TMLDDVP	int_W	c0001467	0
TMLDDVP	int_W	c0001468	0
TMLDDVP	int_W	c0001469	0
TMLDDVP	int_W	c0001470	0
TMLDDVP	int_W	c0001471	0
TMLDDVP	int_W	c0001472	0
TMLDDVP	int_W	c0001473	0
TMLDDVP	int_W	c0001474	0
TMLDDVP	int_W	c0001475	0
TMLDDVP	int_W	c0001476	0
TMLDDVP	int_W	c0001477	0
TMLDDVP	int_W	c0001478	1
TMLDDVP	int_W	c0001479	1
TMLDDVP	int_W	c0001480	0
TMLDDVP	int_W	c0001481	0
TMLDDVP	int_W	c0001482	0
TMLDDVP	int_W	c0001483	0
TMLDDVP	int_W	c0001484	1
TMLDDVP	int_W	c0001485	1
TMLDDVP	int_W	c0001486	2
TMLDDVP	int_W	c0001487	2
TMLDDVP	int_W	c0001488	1
TMLDDVP	int_W	c0001489	1
TMLDDVP	int_W	c0001490	1
TMLDDVP	int_W	c0001491	1
TMLDDVP	int_W	c0001492	1
TMLDDVP	int_W	c0001493	1
TMLDDVP	int_W	c0001494	1
TMLDDVP	int_W	c0001495	1
TMLDDVP	int_W	c0001496	1
TMLDDVP	int_W	c0001497	1
TMLDDVP	int_W	c0001498	0
TMLDDVP	int_W	c0001499	1
TMLDDVP	int_W	c0001500	1
TMLDDVP	int_W	c0001501	1
TMLDDVP	int_W	c0001502	2
TMLDDVP	int_W	c0001503	1
TMLDDVP	int_W	c0001504	2
TMLDDVP	int_W	c0001505	0
TMLDDVP	int_W	c0001506	1
TMLDDVP	int_W	c0001507	1
TMLDDVP	int_W	c0001508	1
TMLDDVP	int_W	c0001509	1
TMLDDVP	int_W	c0001510	0
TMLDDVP	int_W	c0001511	0
TMLDDVP	int_W	c0001512	0
TMLDDVP	int_W	c0001513	0
TMLDDVP	int_W	c0001514	0
TMLDDVP	int_W	c0001515	0
TMLDDVP	int_W	c0001516	0
TMLDDVP	int_W	c0001517	0
TMLDDVP	int_W	c0001518	0
TMLDDVP	int_W	c0001519	1
TMLDDVP	int_W	c0001520	0
TMLDDVP	int_W	c0001521	1
TMLDDVP	int_W	c0001522	3
TMLDDVP	int_W	c0001523	1
TMLDDVP	int_W	c0001524	1
TMLDDVP	int_W	c0001525	1
TMLDDVP	int_W	c0001526	1
TMLDDVP	int_W	c0001527	1
TMLDDVP	int_W	c0001528	1
TMLDDVP	int_W	c0001529	1
TMLDDVP	int_W	c0001530	1
TMLDDVP	int_W	c0001531	2
TMLDDVP	int_W	c0001532	1
TMLDDVP	int_W	c0001533	1
TMLDDVP	int_W	c0001534	1
TMLDDVP	int_W	c0001535	2
TMLDDVP	int_W	c0001536	1
TMLDDVP	int_W	c0001537	1
TMLDDVP	int_W	c0001538	1
TMLDDVP	int_W	c0001539	1
TMLDDVP	int_W	c0001540	1
TMLDDVP	int_W	c0001541	1
TMLDDVP	int_W	c0001542	2
TMLDDVP	int_W	c0001543	1
TMLDDVP	int_W	c0001544	2
TMLDDVP	int_W	c0001545	1
TMLDDVP	int_W	c0001546	1
TMLDDVP	int_W	c0001547	2
TMLDDVP	int_W	c0001548	1
TMLDDVP	int_W	c0001549	2
TMLDDVP	int_W	c0001550	0
TMLDDVP	int_W	c0001551	0
TMLDDVP	int_W	c0001552	0
TMLDDVP	int_W	c0001553	0
TMLDDVP	int_W	c0001554	0
TMLDDVP	int_W	c0001555	0
TMLDDVP	int_W	c0001556	0
TMLDDVP	int_W	c0001557	0
TMLDDVP	int_W	c0001558	0
TMLDDVP	int_W	c0001559	0
TMLDDVP	int_W	c0001560	0
TMLDDVP	int_W	c0001561	0
TMLDDVP	int_W	c0001562	0
TMLDDVP	int_W	c0001563	0
TMLDDVP	int_W	c0001564	0
TMLDDVP	int_W	c0001565	0
TMLDDVP	int_W	c0001566	0
TMLDDVP	int_W	c0001567	0
TMLDDVP	int_W	c0001568	1
TMLDDVP	int_W	c0001569	1
TMLDDVP	int_W	c0001570	1
TMLDDVP	int_W	c0001571	2
TMLDDVP	int_W	c0001572	2
TMLDDVP	int_W	c0001573	1
TMLDDVP	int_W	c0001574	1
TMLDDVP	int_W	c0001575	1
TMLDDVP	int_W	c0001576	1
TMLDDVP	int_W	c0001577	1
TMLDDVP	int_W	c0001578	0
TMLDDVP	int_W	c0001579	0
TMLDDVP	int_W	c0001580	0
TMLDDVP	int_W	c0001581	0
TMLDDVP	int_W	c0001582	0
TMLDDVP	int_W	c0001583	0
TMLDDVP	int_W	c0001584	0
TMLDDVP	int_W	c0001585	0
TMLDDVP	int_W	c0001586	0
TMLDDVP	int_W	c0001587	0
TMLDDVP	int_W	c0001588	0
TMLDDVP	int_W	c0001589	1
TMLDDVP	int_W	c0001590	1
TMLDDVP	int_W	c0001591	2
TMLDDVP	int_W	c0001592	2
TMLDDVP	int_W	c0001593	3
TMLDDVP	int_W	c0001594	0
TMLDDVP	int_W	c0001595	1
TMLDDVP	int_W	c0001596	1
TMLDDVP	int_W	c0001597	2
TMLDDVP	int_W	c0001598	2
TMLDDVP	int_W	c0001599	1
TMLDDVP	int_W	c0001600	2
TMLDDVP	int_W	c0001601	2
TMLDDVP	int_W	c0001602	2
TMLDDVP	int_W	c0001603	2
TMLDDVP	int_W	c0001604	2
TMLDDVP	int_W	c0001605	3
TMLDDVP	int_W	c0001606	3
TMLDDVP	int_W	c0001607	3
TMLDDVP	int_W	c0001608	4
TMLDDVP	int_W	c0001609	4
TMLDDVP	int_W	c0001610	3
TMLDDVP	int_W	c0001611	3
TMLDDVP	int_W	c0001612	2
TMLDDVP	int_W	c0001613	2
TMLDDVP	int_W	c0001614	2
TMLDDVP	int_W	c0001615	3
TMLDDVP	int_W	c0001616	3
TMLDDVP	int_W	c0001617	3
TMLDDVP	int_W	c0001618	4
TMLDDVP	int_W	c0001619	4
TMLDDVP	int_W	c0001620	3
TMLDDVP	int_W	c0001621	3
TMLDDVP	int_W	c0001622	4
TMLDDVP	int_W	c0001623	2
TMLDDVP	int_W	c0001624	3
TMLDDVP	int_W	c0001625	3
TMLDDVP	int_W	c0001626	2
TMLDDVP	int_W	c0001627	3
TMLDDVP	int_W	c0001628	2
TMLDDVP	int_W	c0001629	3
TMLDDVP	int_W	c0001630	3
TMLDDVP	int_W	c0001631	2
TMLDDVP	int_W	c0001632	2
TMLDDVP	int_W	c0001633	2
TMLDDVP	int_W	c0001634	2
TMLDDVP	int_W	c0001635	2
TMLDDVP	int_W	c0001636	2
TMLDDVP	int_W	c0001637	2
TMLDDVP	int_W	c0001638	2
TMLDDVP	int_W	c0001639	1
TMLDDVP	int_W	c0001640	2
TMLDDVP	int_W	c0001641	2
TMLDDVP	int_W	c0001642	1
TMLDDVP	int_W	c0001643	1
TMLDDVP	int_W	c0001644	1
TMLDDVP	int_W	c0001645	1
TMLDDVP	int_W	c0001646	1
TMLDDVP	int_W	c0001647	0
TMLDDVP	int_W	c0001648	0
TMLDDVP	int_W	c0001649	0
TMLDDVP	int_W	c0001650	1
TMLDDVP	int_W	c0001651	1
TMLDDVP	int_W	c0001652	1
TMLDDVP	int_W	c0001653	1
TMLDDVP	int_W	c0001654	3
TMLDDVP	int_W	c0001655	3
TMLDDVP	int_W	c0001656	2
TMLDDVP	int_W	c0001657	3
TMLDDVP	int_W	c0001658	6
TMLDDVP	int_W	c0001659	6
TMLDDVP	int_W	c0001660	6
TMLDDVP	int_W	c0001661	3
TMLDDVP	int_W	c0001662	2
TMLDDVP	int_W	c0001663	2
TMLDDVP	int_W	c0001664	2
TMLDDVP	int_W	c0001665	1
TMLDDVP	int_W	c0001666	1
TMLDDVP	int_W	c0001667	1
TMLDDVP	int_W	c0001668	1
TMLDDVP	int_W	c0001669	1
TMLDDVP	int_W	c0001670	1
TMLDDVP	int_W	c0001671	1
TMLDDVP	int_W	c0001672	1
TMLDDVP	int_W	c0001673	1
TMLDDVP	int_W	c0001674	1
TMLDDVP	int_W	c0001675	2
TMLDDVP	int_W	c0001676	2
TMLDDVP	int_W	c0001677	2
TMLDDVP	int_W	c0001678	3
TMLDDVP	int_W	c0001679	2
TMLDDVP	int_W	c0001680	2
TMLDDVP	int_W	c0001681	3
TMLDDVP	int_W	c0001682	3
TMLDDVP	int_W	c0001683	3
TMLDDVP	int_W	c0001684	2
TMLDDVP	int_W	c0001685	2
TMLDDVP	int_W	c0001686	1
TMLDDVP	int_W	c0001687	1
TMLDDVP	int_W	c0001688	1
TMLDDVP	int_W	c0001689	1
TMLDDVP	int_W	c0001690	1
TMLDDVP	int_W	c0001691	2
TMLDDVP	int_W	c0001692	1
TMLDDVP	int_W	c0001693	1
TMLDDVP	int_W	c0001694	1
TMLDDVP	int_W	c0001695	2
TMLDDVP	int_W	c0001696	2
TMLDDVP	int_W	c0001697	2
TMLDDVP	int_W	c0001698	2
TMLDDVP	int_W	c0001699	2
TMLDDVP	int_W	c0001700	1
TMLDDVP	int_W	c0001701	1
TMLDDVP	int_W	c0001702	1
TMLDDVP	int_W	c0001703	0
TMLDDVP	int_W	c0001704	0
TMLDDVP	int_W	c0001705	0
TMLDDVP	int_W	c0001706	0
TMLDDVP	int_W	c0001707	0
TMLDDVP	int_W	c0001708	0
TMLDDVP	int_W	c0001709	0
TMLDDVP	int_W	c0001710	0
TMLDDVP	int_W	c0001711	0
TMLDDVP	int_W	c0001712	0
TMLDDVP	int_W	c0001713	0
TMLDDVP	int_W	c0001714	0
TMLDDVP	int_W	c0001715	0
TMLDDVP	int_W	c0001716	0
TMLDDVP	int_W	c0001717	0
TMLDDVP	int_W	c0001718	0
TMLDDVP	int_W	c0001719	0
TMLDDVP	int_W	c0001720	0
TMLDDVP	int_W	c0001721	2
TMLDDVP	int_W	c0001722	2
TMLDDVP	int_W	c0001723	2
TMLDDVP	int_W	c0001724	2
TMLDDVP	int_W	c0001725	2
TMLDDVP	int_W	c0001726	2
TMLDDVP	int_W	c0001727	3
TMLDDVP	int_W	c0001728	3
TMLDDVP	int_W	c0001729	3
TMLDDVP	int_W	c0001730	2
TMLDDVP	int_W	c0001731	2
TMLDDVP	int_W	c0001732	3
TMLDDVP	int_W	c0001733	3
TMLDDVP	int_W	c0001734	4
TMLDDVP	int_W	c0001735	3
TMLDDVP	int_W	c0001736	3
TMLDDVP	int_W	c0001737	1
TMLDDVP	int_W	c0001738	3
TMLDDVP	int_W	c0001739	3
TMLDDVP	int_W	c0001740	3
TMLDDVP	int_W	c0001741	2
TMLDDVP	int_W	c0001742	2
TMLDDVP	int_W	c0001743	2
TMLDDVP	int_W	c0001744	2
TMLDDVP	int_W	c0001745	2
TMLDDVP	int_W	c0001746	2
TMLDDVP	int_W	c0001747	2
TMLDDVP	int_W	c0001748	2
TMLDDVP	int_W	c0001749	2
TMLDDVP	int_W	c0001750	1
TMLDDVP	int_W	c0001751	2
TMLDDVP	int_W	c0001752	1
TMLDDVP	int_W	c0001753	1
TMLDDVP	int_W	c0001754	1
TMLDDVP	int_W	c0001755	1
TMLDDVP	int_W	c0001756	1
TMLDDVP	int_W	c0001757	1
TMLDDVP	int_W	c0001758	1
TMLDDVP	int_W	c0001759	1
TMLDDVP	int_W	c0001760	1
TMLDDVP	int_W	c0001761	1
TMLDDVP	int_W	c0001762	1
TMLDDVP	int_W	c0001763	0
TMLDDVP	int_W	c0001764	0
TMLDDVP	int_W	c0001765	1
TMLDDVP	int_W	c0001766	0
TMLDDVP	int_W	c0001767	0
TMLDDVP	int_W	c0001768	0
TMLDDVP	int_W	c0001769	0
TMLDDVP	int_W	c0001770	1
TMLDDVP	int_W	c0001771	0
TMLDDVP	int_W	c0001772	0
TMLDDVP	int_W	c0001773	0
TMLDDVP	int_W	c0001774	1
TMLDDVP	int_W	c0001775	1
TMLDDVP	int_W	c0001776	0
TMLDDVP	int_W	c0001777	1
TMLDDVP	int_W	c0001778	1
TMLDDVP	int_W	c0001779	1
TMLDDVP	int_W	c0001780	1
TMLDDVP	int_W	c0001781	1
TMLDDVP	int_W	c0001782	1
TMLDDVP	int_W	c0001783	1
TMLDDVP	int_W	c0001784	0
TMLDDVP	int_W	c0001785	0
TMLDDVP	int_W	c0001786	0
TMLDDVP	int_W	c0001787	0
TMLDDVP	int_W	c0001788	0
TMLDDVP	int_W	c0001789	0
TMLDDVP	int_W	c0001790	0
TMLDDVP	int_W	c0001791	0
TMLDDVP	int_W	c0001792	0
TMLDDVP	int_W	c0001793	0
TMLDDVP	int_W	c0001794	0
TMLDDVP	int_W	c0001795	0
TMLDDVP	int_W	c0001796	0
TMLDDVP	int_W	c0001797	0
TMLDDVP	int_W	c0001798	0
TMLDDVP	int_W	c0001799	0
TMLDDVP	int_W	c0001800	0
TMLDDVP	int_W	c0001801	0
TMLDDVP	int_W	c0001802	0
TMLDDVP	int_W	c0001803	0
TMLDDVP	int_W	c0001804	0
TMLDDVP	int_W	c0001805	1
TMLDDVP	int_W	c0001806	1
TMLDDVP	int_W	c0001807	1
TMLDDVP	int_W	c0001808	2
TMLDDVP	int_W	c0001809	0
TMLDDVP	int_W	c0001810	2
TMLDDVP	int_W	c0001811	1
TMLDDVP	int_W	c0001812	1
TMLDDVP	int_W	c0001813	1
TMLDDVP	int_W	c0001814	2
TMLDDVP	int_W	c0001815	2
TMLDDVP	int_W	c0001816	1
TMLDDVP	int_W	c0001817	0
TMLDDVP	int_W	c0001818	1
TMLDDVP	int_W	c0001819	0
TMLDDVP	int_W	c0001820	1
TMLDDVP	int_W	c0001821	2
TMLDDVP	int_W	c0001822	1
TMLDDVP	int_W	c0001823	2
TMLDDVP	int_W	c0001824	2
TMLDDVP	int_W	c0001825	1
TMLDDVP	int_W	c0001826	1
TMLDDVP	int_W	c0001827	1
TMLDDVP	int_W	c0001828	2
TMLDDVP	int_W	c0001829	2
TMLDDVP	int_W	c0001830	3
TMLDDVP	int_W	c0001831	3
TMLDDVP	int_W	c0001832	2
TMLDDVP	int_W	c0001833	2
TMLDDVP	int_W	c0001834	2
TMLDDVP	int_W	c0001835	4
TMLDDVP	int_W	c0001836	3
TMLDDVP	int_W	c0001837	3
TMLDDVP	int_W	c0001838	2
TMLDDVP	int_W	c0001839	2
TMLDDVP	int_W	c0001840	3
TMLDDVP	int_W	c0001841	2
TMLDDVP	int_W	c0001842	2
TMLDDVP	int_W	c0001843	2
TMLDDVP	int_W	c0001844	2
TMLDDVP	int_W	c0001845	2
TMLDDVP	int_W	c0001846	2
TMLDDVP	int_W	c0001847	1
TMLDDVP	int_W	c0001848	1
TMLDDVP	int_W	c0001849	2
TMLDDVP	int_W	c0001850	1
TMLDDVP	int_W	c0001851	1
TMLDDVP	int_W	c0001852	1
TMLDDVP	int_W	c0001853	2
TMLDDVP	int_W	c0001854	1
TMLDDVP	int_W	c0001855	1
TMLDDVP	int_W	c0001856	1
TMLDDVP	int_W	c0001857	1
TMLDDVP	int_W	c0001858	1
TMLDDVP	int_W	c0001859	1
TMLDDVP	int_W	c0001860	0
TMLDDVP	int_W	c0001861	3
TMLDDVP	int_W	c0001862	3
TMLDDVP	int_W	c0001863	3
TMLDDVP	int_W	c0001864	4
TMLDDVP	int_W	c0001865	3
TMLDDVP	int_W	c0001866	3
TMLDDVP	int_W	c0001867	4
TMLDDVP	int_W	c0001868	3
TMLDDVP	int_W	c0001869	4
TMLDDVP	int_W	c0001870	5
TMLDDVP	int_W	c0001871	4
TMLDDVP	int_W	c0001872	4
TMLDDVP	int_W	c0001873	4
TMLDDVP	int_W	c0001874	4
TMLDDVP	int_W	c0001875	3
TMLDDVP	int_W	c0001876	3
TMLDDVP	int_W	c0001877	3
TMLDDVP	int_W	c0001878	2
TMLDDVP	int_W	c0001879	2
TMLDDVP	int_W	c0001880	3
TMLDDVP	int_W	c0001881	4
TMLDDVP	int_W	c0001882	2
TMLDDVP	int_W	c0001883	3
TMLDDVP	int_W	c0001884	4
TMLDDVP	int_W	c0001885	3
TMLDDVP	int_W	c0001886	2
TMLDDVP	int_W	c0001887	2
TMLDDVP	int_W	c0001888	2
TMLDDVP	int_W	c0001889	2
TMLDDVP	int_W	c0001890	2
TMLDDVP	int_W	c0001891	2
TMLDDVP	int_W	c0001892	1
TMLDDVP	int_W	c0001893	2
TMLDDVP	int_W	c0001894	1
TMLDDVP	int_W	c0001895	3
TMLDDVP	int_W	c0001896	2
TMLDDVP	int_W	c0001897	2
TMLDDVP	int_W	c0001898	2
TMLDDVP	int_W	c0001899	2
TMLDDVP	int_W	c0001900	2
TMLDDVP	int_W	c0001901	1
TMLDDVP	int_W	c0001902	0
TMLDDVP	int_W	c0001903	0
TMLDDVP	int_W	c0001904	1
TMLDDVP	int_W	c0001905	1
TMLDDVP	int_W	c0001906	1
TMLDDVP	int_W	c0001907	1
TMLDDVP	int_W	c0001908	1
TMLDDVP	int_W	c0001909	1
TMLDDVP	int_W	c0001910	1
TMLDDVP	int_W	c0001911	1
TMLDDVP	int_W	c0001912	1
TMLDDVP	int_W	c0001913	1
TMLDDVP	int_W	c0001914	1
TMLDDVP	int_W	c0001915	1
TMLDDVP	int_W	c0001916	1
TMLDDVP	int_W	c0001917	1
TMLDDVP	int_W	c0001918	1
TMLDDVP	int_W	c0001919	1
TMLDDVP	int_W	c0001920	3
TMLDDVP	int_W	c0001921	3
TMLDDVP	int_W	c0001922	2
TMLDDVP	int_W	c0001923	2
TMLDDVP	int_W	c0001924	2
TMLDDVP	int_W	c0001925	2
TMLDDVP	int_W	c0001926	3
TMLDDVP	int_W	c0001927	2
TMLDDVP	int_W	c0001928	2
TMLDDVP	int_W	c0001929	2
TMLDDVP	int_W	c0001930	2
TMLDDVP	int_W	c0001931	1
TMLDDVP	int_W	c0001932	0
TMLDDVP	int_W	c0001933	1
TMLDDVP	int_W	c0001934	1
TMLDDVP	int_W	c0001935	0
TMLDDVP	int_W	c0001936	1
TMLDDVP	int_W	c0001937	0
TMLDDVP	int_W	c0001938	0
TMLDDVP	int_W	c0001939	1
TMLDDVP	int_W	c0001940	1
TMLDDVP	int_W	c0001941	1
TMLDDVP	int_W	c0001942	1
TMLDDVP	int_W	c0001943	0
TMLDDVP	int_W	c0001944	0
TMLDDVP	int_W	c0001945	0
TMLDDVP	int_W	c0001946	0
TMLDDVP	int_W	c0001947	1
TMLDDVP	int_W	c0001948	0
TMLDDVP	int_W	c0001949	0
TMLDDVP	int_W	c0001950	0
TMLDDVP	int_W	c0001951	0
TMLDDVP	int_W	c0001952	0
TMLDDVP	int_W	c0001953	0
TMLDDVP	int_W	c0001954	0
TMLDDVP	int_W	c0001955	0
TMLDDVP	int_W	c0001956	0
TMLDDVP	int_W	c0001957	0
TMLDDVP	int_W	c0001958	0
TMLDDVP	int_W	c0001959	0
TMLDDVP	int_W	c0001960	0
TMLDDVP	int_W	c0001961	0
TMLDDVP	int_W	c0001962	0
TMLDDVP	int_W	c0001963	0
TMLDDVP	int_W	c0001964	0
TMLDDVP	int_W	c0001965	0
TMLDDVP	int_W	c0001966	1
TMLDDVP	int_W	c0001967	0
TMLDDVP	int_W	c0001968	0
TMLDDVP	int_W	c0001969	0
TMLDDVP	int_W	c0001970	0
TMLDDVP	int_W	c0001971	0
TMLDDVP	int_W	c0001972	0
TMLDDVP	int_W	c0001973	0
TMLDDVP	int_W	c0001974	0
TMLDDVP	int_W	c0001975	0
TMLDDVP	int_W	c0001976	0
TMLDDVP	int_W	c0001977	0
TMLDDVP	int_W	c0001978	0
TMLDDVP	int_W	c0001979	0
TMLDDVP	int_W	c0001980	0
TMLDDVP	int_W	c0001981	0
TMLDDVP	int_W	c0001982	0
TMLDDVP	int_W	c0001983	1
TMLDDVP	int_W	c0001984	1
TMLDDVP	int_W	c0001985	1
TMLDDVP	int_W	c0001986	1
TMLDDVP	int_W	c0001987	1
TMLDDVP	int_W	c0001988	1
TMLDDVP	int_W	c0001989	1
TMLDDVP	int_W	c0001990	1
TMLDDVP	int_W	c0001991	1
TMLDDVP	int_W	c0001992	1
TMLDDVP	int_W	c0001993	1
TMLDDVP	int_W	c0001994	1
TMLDDVP	int_W	c0001995	1
TMLDDVP	int_W	c0001996	1
TMLDDVP	int_W	c0001997	2
TMLDDVP	int_W	c0001998	1
TMLDDVP	int_W	c0001999	0
TMLDDVP	int_W	c0002000	1
TMLDDVP	int_W	c0002001	0
TMLDDVP	int_W	c0002002	1
TMLDDVP	int_W	c0002003	1
TMLDDVP	int_W	c0002004	2
TMLDDVP	int_W	c0002005	1
TMLDDVP	int_W	c0002006	1
TMLDDVP	int_W	c0002007	2
TMLDDVP	int_W	c0002008	2
[truncated: 56,441 more rows]
