# Supplementary material for: To Catch a Fly: Landing and Capture of Ceratitis capitata in a Jackson Trap with and without an Insecticide
Source: PLoS One. 2016 Feb 26;11(2):e0149869. doi: 10.1371/journal.pone.0149869 (PMC4768885; doi:10.1371/journal.pone.0149869)
Supplement: S1 File — Validation and automatic detection data are in separate plain text comma-separated-value (csv) files by date. Macros can be run in ImageJ 1.45b and contain settings used for automatic detection on each date. (ZIP) [file pone.0149869.s001.zip › S1_File/2014-06-16-validation.csv]

orig	proc	count	auto.
192.168.2.100--2014-06-16-08-25-27	c0500201	1	0
192.168.2.100--2014-06-16-08-50-14	c0500401	18	13
192.168.2.100--2014-06-16-09-15-13	c0500601	20	14
192.168.2.100--2014-06-16-09-40-21	c0500801	10	7
192.168.2.100--2014-06-16-10-05-19	c0501001	10	5
192.168.2.100--2014-06-16-10-30-35	c0501201	6	6
192.168.2.100--2014-06-16-10-55-36	c0501401	11	4
192.168.2.100--2014-06-16-11-20-30	c0501601	7	4
192.168.2.100--2014-06-16-11-45-31	c0501801	6	6
192.168.2.100--2014-06-16-12-10-35	c0502001	4	3
192.168.2.100--2014-06-16-12-35-40	c0502201	5	5
192.168.2.100--2014-06-16-13-00-43	c0502401	6	4
192.168.2.100--2014-06-16-13-25-52	c0502601	7	5
192.168.2.100--2014-06-16-13-50-50	c0502801	8	2
192.168.2.100--2014-06-16-14-15-46	c0503001	4	2
192.168.2.100--2014-06-16-14-40-46	c0503201	5	1
192.168.2.100--2014-06-16-15-05-44	c0503401	4	2
192.168.2.100--2014-06-16-15-30-49	c0503601	4	0
192.168.2.100--2014-06-16-15-55-52	c0503801	3	2
192.168.2.117--2014-06-16-08-25-27	c0300201	0	0
192.168.2.117--2014-06-16-08-50-13	c0300401	0	0
192.168.2.117--2014-06-16-09-15-12	c0300601	1	1
192.168.2.117--2014-06-16-09-40-20	c0300801	0	0
192.168.2.117--2014-06-16-10-05-18	c0301001	0	0
192.168.2.117--2014-06-16-10-30-34	c0301201	0	0
192.168.2.117--2014-06-16-10-55-35	c0301401	1	1
192.168.2.117--2014-06-16-11-20-29	c0301601	0	0
192.168.2.117--2014-06-16-11-45-30	c0301801	0	0
192.168.2.117--2014-06-16-12-10-34	c0302001	0	0
192.168.2.117--2014-06-16-12-35-39	c0302201	0	0
192.168.2.117--2014-06-16-13-00-42	c0302401	0	0
192.168.2.117--2014-06-16-13-25-50	c0302601	0	0
192.168.2.117--2014-06-16-13-50-49	c0302801	0	0
192.168.2.117--2014-06-16-14-15-45	c0303001	0	0
192.168.2.117--2014-06-16-14-40-45	c0303201	0	0
192.168.2.117--2014-06-16-15-05-43	c0303401	0	0
192.168.2.117--2014-06-16-15-30-48	c0303601	0	0
192.168.2.117--2014-06-16-15-55-51	c0303801	0	0
192.168.2.121--2014-06-16-08-25-26	c0100201	0	0
192.168.2.121--2014-06-16-08-50-12	c0100401	0	0
192.168.2.121--2014-06-16-09-15-11	c0100601	0	0
192.168.2.121--2014-06-16-09-40-19	c0100801	0	0
192.168.2.121--2014-06-16-10-05-17	c0101001	0	0
192.168.2.121--2014-06-16-10-30-33	c0101201	0	0
192.168.2.121--2014-06-16-10-55-34	c0101401	2	2
192.168.2.121--2014-06-16-11-20-28	c0101601	0	0
192.168.2.121--2014-06-16-11-45-29	c0101801	0	0
192.168.2.121--2014-06-16-12-10-33	c0102001	0	0
192.168.2.121--2014-06-16-12-35-38	c0102201	0	0
192.168.2.121--2014-06-16-13-00-41	c0102401	0	0
192.168.2.121--2014-06-16-13-25-49	c0102601	0	0
192.168.2.121--2014-06-16-13-50-48	c0102801	0	0
192.168.2.121--2014-06-16-14-15-44	c0103001	0	0
192.168.2.121--2014-06-16-14-40-44	c0103201	0	0
192.168.2.121--2014-06-16-15-05-42	c0103401	0	0
192.168.2.121--2014-06-16-15-30-47	c0103601	0	0
192.168.2.121--2014-06-16-15-55-50	c0103801	0	0
192.168.2.123--2014-06-16-08-25-30	c1100201	0	Couldn't find.
192.168.2.123--2014-06-16-08-50-17	c1100401	3	Couldn't find.
192.168.2.123--2014-06-16-09-15-16	c1100601	0	Couldn't find.
192.168.2.123--2014-06-16-09-40-24	c1100801	Camera Moved	Camera Moved
192.168.2.123--2014-06-16-10-05-22	c1101001	Camera Moved	Camera Moved
192.168.2.123--2014-06-16-10-30-38	c1101201	Camera Moved	Camera Moved
192.168.2.123--2014-06-16-10-55-39	c1101401	Camera Moved	Camera Moved
192.168.2.123--2014-06-16-11-20-32	c1101601	Camera Moved	Camera Moved
192.168.2.123--2014-06-16-11-45-34	c1101801	Camera Moved	Camera Moved
192.168.2.123--2014-06-16-12-10-37	c1102001	Camera Moved	Camera Moved
192.168.2.123--2014-06-16-12-35-43	c1102201	Camera Moved	Camera Moved
192.168.2.123--2014-06-16-13-00-46	c1102401	Camera Moved	Camera Moved
192.168.2.123--2014-06-16-13-25-55	c1102601	Camera Moved	Camera Moved
192.168.2.123--2014-06-16-13-50-53	c1102801	Camera Moved	Camera Moved
192.168.2.123--2014-06-16-14-15-49	c1103001	Camera Moved	Camera Moved
192.168.2.123--2014-06-16-14-40-48	c1103201	Camera Moved	Camera Moved
192.168.2.123--2014-06-16-15-05-47	c1103401	Camera Moved	Camera Moved
192.168.2.123--2014-06-16-15-30-52	c1103601	Camera Moved	Camera Moved
192.168.2.123--2014-06-16-15-55-54	c1103801	Camera Moved	Camera Moved
192.168.2.127--2014-06-16-08-25-29	c0800201	3	2
192.168.2.127--2014-06-16-08-50-15	c0800401	2	2
192.168.2.127--2014-06-16-09-15-14	c0800601	5	2
192.168.2.127--2014-06-16-09-40-22	c0800801	2	2
192.168.2.127--2014-06-16-10-05-21	c0801001	2	0
192.168.2.127--2014-06-16-10-30-36	c0801201	2	2
192.168.2.127--2014-06-16-10-55-37	c0801401	3	1
192.168.2.127--2014-06-16-11-20-31	c0801601	1	0
192.168.2.127--2014-06-16-11-45-32	c0801801	1	1
192.168.2.127--2014-06-16-12-10-36	c0802001	0	0
192.168.2.127--2014-06-16-12-35-41	c0802201	1	0
192.168.2.127--2014-06-16-13-00-44	c0802401	0	0
192.168.2.127--2014-06-16-13-25-53	c0802601	0	0
192.168.2.127--2014-06-16-13-50-52	c0802801	2	0
192.168.2.127--2014-06-16-14-15-47	c0803001	0	0
192.168.2.127--2014-06-16-14-40-47	c0803201	0	0
192.168.2.127--2014-06-16-15-05-46	c0803401	1	1
192.168.2.127--2014-06-16-15-30-51	c0803601	0	0
192.168.2.127--2014-06-16-15-55-53	c0803801	0	0
192.168.2.128--2014-06-16-08-25-28	c0700201	0	0
192.168.2.128--2014-06-16-08-50-15	c0700401	2	2
192.168.2.128--2014-06-16-09-15-14	c0700601	7	7
192.168.2.128--2014-06-16-09-40-22	c0700801	7	7
192.168.2.128--2014-06-16-10-05-20	c0701001	4	4
192.168.2.128--2014-06-16-10-30-36	c0701201	7	6
192.168.2.128--2014-06-16-10-55-37	c0701401	5	5
192.168.2.128--2014-06-16-11-20-31	c0701601	2	1
192.168.2.128--2014-06-16-11-45-32	c0701801	4	5
192.168.2.128--2014-06-16-12-10-35	c0702001	2	1
192.168.2.128--2014-06-16-12-35-41	c0702201	5	3
192.168.2.128--2014-06-16-13-00-44	c0702401	3	2
192.168.2.128--2014-06-16-13-25-53	c0702601	2	1
192.168.2.128--2014-06-16-13-50-51	c0702801	1	1
192.168.2.128--2014-06-16-14-15-47	c0703001	3	2
192.168.2.128--2014-06-16-14-40-47	c0703201	1	0
192.168.2.128--2014-06-16-15-05-45	c0703401	2	2
192.168.2.128--2014-06-16-15-30-50	c0703601	0	0
192.168.2.128--2014-06-16-15-55-52	c0703801	2	0
192.168.2.129--2014-06-16-08-25-30	c1000201	1	2
192.168.2.129--2014-06-16-08-50-16	c1000401	4	4
192.168.2.129--2014-06-16-09-15-15	c1000601	2	2
192.168.2.129--2014-06-16-09-40-23	c1000801	1	2
192.168.2.129--2014-06-16-10-05-22	c1001001	2	0
192.168.2.129--2014-06-16-10-30-37	c1001201	0	0
192.168.2.129--2014-06-16-10-55-38	c1001401	1	2
192.168.2.129--2014-06-16-11-20-32	c1001601	1	0
192.168.2.129--2014-06-16-11-45-34	c1001801	1	2
192.168.2.129--2014-06-16-12-10-37	c1002001	0	0
192.168.2.129--2014-06-16-12-35-42	c1002201	0	0
192.168.2.129--2014-06-16-13-00-45	c1002401	0	0
192.168.2.129--2014-06-16-13-25-54	c1002601	0	0
192.168.2.129--2014-06-16-13-50-52	c1002801	0	0
192.168.2.129--2014-06-16-14-15-48	c1003001	0	0
192.168.2.129--2014-06-16-14-40-48	c1003201	0	0
192.168.2.129--2014-06-16-15-05-47	c1003401	0	0
192.168.2.129--2014-06-16-15-30-51	c1003601	0	0
192.168.2.129--2014-06-16-15-55-54	c1003801	1	0
192.168.2.136--2014-06-16-08-25-27	c0400201	1	0
192.168.2.136--2014-06-16-08-50-13	c0400401	25	14
192.168.2.136--2014-06-16-09-15-12	c0400601	18	7
192.168.2.136--2014-06-16-09-40-21	c0400801	29	10
192.168.2.136--2014-06-16-10-05-19	c0401001	23	8
192.168.2.136--2014-06-16-10-30-34	c0401201	28	12
192.168.2.136--2014-06-16-10-55-36	c0401401	22	8
192.168.2.136--2014-06-16-11-20-29	c0401601	15	7
192.168.2.136--2014-06-16-11-45-31	c0401801	7	7
192.168.2.136--2014-06-16-12-10-34	c0402001	8	5
192.168.2.136--2014-06-16-12-35-40	c0402201	3	3
192.168.2.136--2014-06-16-13-00-42	c0402401	7	6
192.168.2.136--2014-06-16-13-25-51	c0402601	10	3
192.168.2.136--2014-06-16-13-50-50	c0402801	8	1
192.168.2.136--2014-06-16-14-15-46	c0403001	6	2
192.168.2.136--2014-06-16-14-40-45	c0403201	7	0
192.168.2.136--2014-06-16-15-05-44	c0403401	3	0
192.168.2.136--2014-06-16-15-30-49	c0403601	2	2
192.168.2.136--2014-06-16-15-55-51	c0403801	2	1
192.168.2.138--2014-06-16-08-25-26	c0200201	0	0
192.168.2.138--2014-06-16-08-50-12	c0200401	0	0
192.168.2.138--2014-06-16-09-15-11	c0200601	0	0
192.168.2.138--2014-06-16-09-40-20	c0200801	0	0
192.168.2.138--2014-06-16-10-05-18	c0201001	0	0
192.168.2.138--2014-06-16-10-30-33	c0201201	1	1
192.168.2.138--2014-06-16-10-55-35	c0201401	0	0
192.168.2.138--2014-06-16-11-20-28	c0201601	0	0
192.168.2.138--2014-06-16-11-45-30	c0201801	0	0
192.168.2.138--2014-06-16-12-10-33	c0202001	2	1
192.168.2.138--2014-06-16-12-35-39	c0202201	0	0
192.168.2.138--2014-06-16-13-00-42	c0202401	0	0
192.168.2.138--2014-06-16-13-25-50	c0202601	1	1
192.168.2.138--2014-06-16-13-50-49	c0202801	0	0
192.168.2.138--2014-06-16-14-15-45	c0203001	1	0
192.168.2.138--2014-06-16-14-40-44	c0203201	0	0
192.168.2.138--2014-06-16-15-05-43	c0203401	0	0
192.168.2.138--2014-06-16-15-30-48	c0203601	0	0
192.168.2.138--2014-06-16-15-55-50	c0203801	0	0
192.168.2.145--2014-06-16-08-25-25	c0000201	0	0
192.168.2.145--2014-06-16-08-50-11	c0000401	0	0
192.168.2.145--2014-06-16-09-15-11	c0000601	0	0
192.168.2.145--2014-06-16-09-40-19	c0000801	0	0
192.168.2.145--2014-06-16-10-05-17	c0001001	0	0
192.168.2.145--2014-06-16-10-30-32	c0001201	0	0
192.168.2.145--2014-06-16-10-55-34	c0001401	0	0
192.168.2.145--2014-06-16-11-20-27	c0001601	0	0
192.168.2.145--2014-06-16-11-45-29	c0001801	0	0
192.168.2.145--2014-06-16-12-10-32	c0002001	0	0
192.168.2.145--2014-06-16-12-35-38	c0002201	0	0
192.168.2.145--2014-06-16-13-00-41	c0002401	0	0
192.168.2.145--2014-06-16-13-25-49	c0002601	0	0
192.168.2.145--2014-06-16-13-50-48	c0002801	0	0
192.168.2.145--2014-06-16-14-15-44	c0003001	0	0
192.168.2.145--2014-06-16-14-40-44	c0003201	0	0
192.168.2.145--2014-06-16-15-05-42	c0003401	0	0
192.168.2.145--2014-06-16-15-30-47	c0003601	0	0
192.168.2.145--2014-06-16-15-55-49	c0003801	0	0
192.168.2.146--2014-06-16-08-25-28	c0600201	1	0
192.168.2.146--2014-06-16-08-50-14	c0600401	7	3
192.168.2.146--2014-06-16-09-15-13	c0600601	1	1
192.168.2.146--2014-06-16-09-40-22	c0600801	4	4
192.168.2.146--2014-06-16-10-05-20	c0601001	5	5
192.168.2.146--2014-06-16-10-30-35	c0601201	5	3
192.168.2.146--2014-06-16-10-55-37	c0601401	3	0
192.168.2.146--2014-06-16-11-20-30	c0601601	3	2
192.168.2.146--2014-06-16-11-45-32	c0601801	5	5
192.168.2.146--2014-06-16-12-10-35	c0602001	4	2
192.168.2.146--2014-06-16-12-35-41	c0602201	0	0
192.168.2.146--2014-06-16-13-00-43	c0602401	4	3
192.168.2.146--2014-06-16-13-25-52	c0602601	1	1
192.168.2.146--2014-06-16-13-50-51	c0602801	1	0
192.168.2.146--2014-06-16-14-15-47	c0603001	0	0
192.168.2.146--2014-06-16-14-40-46	c0603201	0	0
192.168.2.146--2014-06-16-15-05-45	c0603401	1	0
192.168.2.146--2014-06-16-15-30-50	c0603601	1	1
192.168.2.146--2014-06-16-15-55-52	c0603801	0	0
192.168.2.147--2014-06-16-08-25-29	c0900201	3	2
192.168.2.147--2014-06-16-08-50-16	c0900401	5	2
192.168.2.147--2014-06-16-09-15-15	c0900601	3	1
192.168.2.147--2014-06-16-09-40-23	c0900801	5	5
192.168.2.147--2014-06-16-10-05-21	c0901001	8	4
192.168.2.147--2014-06-16-10-30-37	c0901201	2	1
192.168.2.147--2014-06-16-10-55-38	c0901401	6	1
192.168.2.147--2014-06-16-11-20-31	c0901601	2	1
192.168.2.147--2014-06-16-11-45-33	c0901801	2	1
192.168.2.147--2014-06-16-12-10-36	c0902001	6	5
192.168.2.147--2014-06-16-12-35-42	c0902201	3	0
192.168.2.147--2014-06-16-13-00-45	c0902401	5	2
192.168.2.147--2014-06-16-13-25-54	c0902601	1	1
192.168.2.147--2014-06-16-13-50-52	c0902801	0	0
192.168.2.147--2014-06-16-14-15-48	c0903001	1	0
192.168.2.147--2014-06-16-14-40-48	c0903201	0	0
192.168.2.147--2014-06-16-15-05-46	c0903401	1	1
192.168.2.147--2014-06-16-15-30-51	c0903601	2	2
192.168.2.147--2014-06-16-15-55-53	c0903801	0	0
