# Supplementary material for: To Catch a Fly: Landing and Capture of Ceratitis capitata in a Jackson Trap with and without an Insecticide
Source: PLoS One. 2016 Feb 26;11(2):e0149869. doi: 10.1371/journal.pone.0149869 (PMC4768885; doi:10.1371/journal.pone.0149869)
Supplement: S1 File — Validation and automatic detection data are in separate plain text comma-separated-value (csv) files by date. Macros can be run in ImageJ 1.45b and contain settings used for automatic detection on each date. (ZIP) [file pone.0149869.s001.zip › S1_File/2014-06-23-validation.csv]

orig	proc	count	auto.
192.168.2.100--2014-06-23-08-46-30	c0500201	6	7
192.168.2.100--2014-06-23-09-11-24	c0500401	10	8
192.168.2.100--2014-06-23-09-36-24	c0500601	1	0
192.168.2.100--2014-06-23-10-01-18	c0500801	0	0
192.168.2.100--2014-06-23-10-26-27	c0501001	5	3
192.168.2.100--2014-06-23-10-51-27	c0501201	1	1
192.168.2.100--2014-06-23-11-16-24	c0501401	0	0
192.168.2.100--2014-06-23-11-41-25	c0501601	2	1
192.168.2.100--2014-06-23-12-06-09	c0501801	1	0
192.168.2.100--2014-06-23-12-31-18	c0502001	0	0
192.168.2.100--2014-06-23-12-56-06	c0502201	0	0
192.168.2.100--2014-06-23-13-21-01	c0502401	0	0
192.168.2.100--2014-06-23-13-45-57	c0502601	0	0
192.168.2.100--2014-06-23-14-10-43	c0502801	0	0
192.168.2.100--2014-06-23-14-35-30	c0503001	0	0
192.168.2.100--2014-06-23-15-00-23	c0503201	1	0
192.168.2.100--2014-06-23-15-25-19	c0503401	1	0
192.168.2.100--2014-06-23-15-50-20	c0503601	0	0
192.168.2.117--2014-06-23-08-46-29	c0300201	0	0
192.168.2.117--2014-06-23-09-11-23	c0300401	0	0
192.168.2.117--2014-06-23-09-36-23	c0300601	0	0
192.168.2.117--2014-06-23-10-01-17	c0300801	0	0
192.168.2.117--2014-06-23-10-26-26	c0301001	0	0
192.168.2.117--2014-06-23-10-51-26	c0301201	0	0
192.168.2.117--2014-06-23-11-16-23	c0301401	0	0
192.168.2.117--2014-06-23-11-41-24	c0301601	0	0
192.168.2.117--2014-06-23-12-06-08	c0301801	0	0
192.168.2.117--2014-06-23-12-31-17	c0302001	0	0
192.168.2.117--2014-06-23-12-56-05	c0302201	0	0
192.168.2.117--2014-06-23-13-21-00	c0302401	0	0
192.168.2.117--2014-06-23-13-45-56	c0302601	0	0
192.168.2.117--2014-06-23-14-10-42	c0302801	0	0
192.168.2.117--2014-06-23-14-35-29	c0303001	0	0
192.168.2.117--2014-06-23-15-00-22	c0303201	0	0
192.168.2.117--2014-06-23-15-25-18	c0303401	1	1
192.168.2.117--2014-06-23-15-50-19	c0303601	0	0
192.168.2.121--2014-06-23-08-46-28	c0100201	0	0
192.168.2.121--2014-06-23-09-11-22	c0100401	0	0
192.168.2.121--2014-06-23-09-36-22	c0100601	0	0
192.168.2.121--2014-06-23-10-01-16	c0100801	0	0
192.168.2.121--2014-06-23-10-26-25	c0101001	1	1
192.168.2.121--2014-06-23-10-51-25	c0101201	0	0
192.168.2.121--2014-06-23-11-16-22	c0101401	0	0
192.168.2.121--2014-06-23-11-41-23	c0101601	0	0
192.168.2.121--2014-06-23-12-06-07	c0101801	0	0
192.168.2.121--2014-06-23-12-31-16	c0102001	0	0
192.168.2.121--2014-06-23-12-56-04	c0102201	0	0
192.168.2.121--2014-06-23-13-21-00	c0102401	0	0
192.168.2.121--2014-06-23-13-45-55	c0102601	0	0
192.168.2.121--2014-06-23-14-10-41	c0102801	0	0
192.168.2.121--2014-06-23-14-35-28	c0103001	0	0
192.168.2.121--2014-06-23-15-00-21	c0103201	0	0
192.168.2.121--2014-06-23-15-25-17	c0103401	0	0
192.168.2.121--2014-06-23-15-50-18	c0103601	0	0
192.168.2.123--2014-06-23-08-46-33	c1100201	7	6
192.168.2.123--2014-06-23-09-11-27	c1100401	3	3
192.168.2.123--2014-06-23-09-36-26	c1100601	2	1
192.168.2.123--2014-06-23-10-01-21	c1100801	2	2
192.168.2.123--2014-06-23-10-26-30	c1101001	0	0
192.168.2.123--2014-06-23-10-51-30	c1101201	3	3
192.168.2.123--2014-06-23-11-16-27	c1101401	1	0
192.168.2.123--2014-06-23-11-41-28	c1101601	2	1
192.168.2.123--2014-06-23-12-06-12	c1101801	1	0
192.168.2.123--2014-06-23-12-31-21	c1102001	0	0
192.168.2.123--2014-06-23-12-56-08	c1102201	0	0
192.168.2.123--2014-06-23-13-21-04	c1102401	1	0
192.168.2.123--2014-06-23-13-45-59	c1102601	1	0
192.168.2.123--2014-06-23-14-10-45	c1102801	0	0
192.168.2.123--2014-06-23-14-35-33	c1103001	0	0
192.168.2.123--2014-06-23-15-00-26	c1103201	0	0
192.168.2.123--2014-06-23-15-25-22	c1103401	0	0
192.168.2.123--2014-06-23-15-50-22	c1103601	0	0
192.168.2.127--2014-06-23-08-46-31	c0800201	8	9
192.168.2.127--2014-06-23-09-11-25	c0800401	2	2
192.168.2.127--2014-06-23-09-36-25	c0800601	7	3
192.168.2.127--2014-06-23-10-01-20	c0800801	3	0
192.168.2.127--2014-06-23-10-26-28	c0801001	1	0
192.168.2.127--2014-06-23-10-51-28	c0801201	2	0
192.168.2.127--2014-06-23-11-16-25	c0801401	0	0
192.168.2.127--2014-06-23-11-41-26	c0801601	1	0
192.168.2.127--2014-06-23-12-06-10	c0801801	0	0
192.168.2.127--2014-06-23-12-31-19	c0802001	0	0
192.168.2.127--2014-06-23-12-56-07	c0802201	0	0
192.168.2.127--2014-06-23-13-21-03	c0802401	0	0
192.168.2.127--2014-06-23-13-45-58	c0802601	0	0
192.168.2.127--2014-06-23-14-10-44	c0802801	0	0
192.168.2.127--2014-06-23-14-35-31	c0803001	0	0
192.168.2.127--2014-06-23-15-00-24	c0803201	0	0
192.168.2.127--2014-06-23-15-25-20	c0803401	0	0
192.168.2.127--2014-06-23-15-50-21	c0803601	0	0
192.168.2.128--2014-06-23-08-46-31	c0700201	1	1
192.168.2.128--2014-06-23-09-11-25	c0700401	0	0
192.168.2.128--2014-06-23-09-36-24	c0700601	3	3
192.168.2.128--2014-06-23-10-01-19	c0700801	2	2
192.168.2.128--2014-06-23-10-26-28	c0701001	1	0
192.168.2.128--2014-06-23-10-51-28	c0701201	0	0
192.168.2.128--2014-06-23-11-16-25	c0701401	1	0
192.168.2.128--2014-06-23-11-41-26	c0701601	2	2
192.168.2.128--2014-06-23-12-06-10	c0701801	0	0
192.168.2.128--2014-06-23-12-31-19	c0702001	0	0
192.168.2.128--2014-06-23-12-56-07	c0702201	0	0
192.168.2.128--2014-06-23-13-21-02	c0702401	0	0
192.168.2.128--2014-06-23-13-45-58	c0702601	0	0
192.168.2.128--2014-06-23-14-10-44	c0702801	0	0
192.168.2.128--2014-06-23-14-35-31	c0703001	0	0
192.168.2.128--2014-06-23-15-00-24	c0703201	0	0
192.168.2.128--2014-06-23-15-25-19	c0703401	0	0
192.168.2.128--2014-06-23-15-50-21	c0703601	0	0
192.168.2.129--2014-06-23-08-46-32	c1000201	6	4
192.168.2.129--2014-06-23-09-11-26	c1000401	3	2
192.168.2.129--2014-06-23-09-36-26	c1000601	3	2
192.168.2.129--2014-06-23-10-01-20	c1000801	4	3
192.168.2.129--2014-06-23-10-26-29	c1001001	5	4
192.168.2.129--2014-06-23-10-51-29	c1001201	1	0
192.168.2.129--2014-06-23-11-16-26	c1001401	1	1
192.168.2.129--2014-06-23-11-41-27	c1001601	0	0
192.168.2.129--2014-06-23-12-06-11	c1001801	3	3
192.168.2.129--2014-06-23-12-31-20	c1002001	0	0
192.168.2.129--2014-06-23-12-56-08	c1002201	2	2
192.168.2.129--2014-06-23-13-21-03	c1002401	1	0
192.168.2.129--2014-06-23-13-45-59	c1002601	1	0
192.168.2.129--2014-06-23-14-10-45	c1002801	2	1
192.168.2.129--2014-06-23-14-35-32	c1003001	0	0
192.168.2.129--2014-06-23-15-00-25	c1003201	0	0
192.168.2.129--2014-06-23-15-25-21	c1003401	0	0
192.168.2.129--2014-06-23-15-50-22	c1003601	1	0
192.168.2.138--2014-06-23-08-46-29	c0200201	0	0
192.168.2.138--2014-06-23-09-11-23	c0200401	0	0
192.168.2.138--2014-06-23-09-36-22	c0200601	0	0
192.168.2.138--2014-06-23-10-01-17	c0200801	0	0
192.168.2.138--2014-06-23-10-26-26	c0201001	1	1
192.168.2.138--2014-06-23-10-51-26	c0201201	0	0
192.168.2.138--2014-06-23-11-16-23	c0201401	0	0
192.168.2.138--2014-06-23-11-41-24	c0201601	0	0
192.168.2.138--2014-06-23-12-06-08	c0201801	0	0
192.168.2.138--2014-06-23-12-31-17	c0202001	1	1
192.168.2.138--2014-06-23-12-56-04	c0202201	0	0
192.168.2.138--2014-06-23-13-21-00	c0202401	0	0
192.168.2.138--2014-06-23-13-45-55	c0202601	0	0
192.168.2.138--2014-06-23-14-10-42	c0202801	0	0
192.168.2.138--2014-06-23-14-35-29	c0203001	0	0
192.168.2.138--2014-06-23-15-00-22	c0203201	0	0
192.168.2.138--2014-06-23-15-25-17	c0203401	0	0
192.168.2.138--2014-06-23-15-50-18	c0203601	0	0
192.168.2.143--2014-06-23-08-46-30	c0400201	6	5
192.168.2.143--2014-06-23-09-11-24	c0400401	9	5
192.168.2.143--2014-06-23-09-36-23	c0400601	4	0
192.168.2.143--2014-06-23-10-01-17	c0400801	5	4
192.168.2.143--2014-06-23-10-26-27	c0401001	1	1
192.168.2.143--2014-06-23-10-51-27	c0401201	1	0
192.168.2.143--2014-06-23-11-16-24	c0401401	2	1
192.168.2.143--2014-06-23-11-41-25	c0401601	1	1
192.168.2.143--2014-06-23-12-06-08	c0401801	0	0
192.168.2.143--2014-06-23-12-31-17	c0402001	2	1
192.168.2.143--2014-06-23-12-56-05	c0402201	2	1
192.168.2.143--2014-06-23-13-21-01	c0402401	1	0
192.168.2.143--2014-06-23-13-45-56	c0402601	1	0
192.168.2.143--2014-06-23-14-10-42	c0402801	1	0
192.168.2.143--2014-06-23-14-35-30	c0403001	0	0
192.168.2.143--2014-06-23-15-00-23	c0403201	0	0
192.168.2.143--2014-06-23-15-25-18	c0403401	0	0
192.168.2.143--2014-06-23-15-50-19	c0403601	1	0
192.168.2.145--2014-06-23-08-46-28	c0000201	0	0
192.168.2.145--2014-06-23-09-11-22	c0000401	0	0
192.168.2.145--2014-06-23-09-36-21	c0000601	0	0
192.168.2.145--2014-06-23-10-01-16	c0000801	0	0
192.168.2.145--2014-06-23-10-26-25	c0001001	0	1
192.168.2.145--2014-06-23-10-51-24	c0001201	1	1
192.168.2.145--2014-06-23-11-16-22	c0001401	0	0
192.168.2.145--2014-06-23-11-41-23	c0001601	0	0
192.168.2.145--2014-06-23-12-06-07	c0001801	1	0
192.168.2.145--2014-06-23-12-31-16	c0002001	0	0
192.168.2.145--2014-06-23-12-56-04	c0002201	0	0
192.168.2.145--2014-06-23-13-20-59	c0002401	0	0
192.168.2.145--2014-06-23-13-45-54	c0002601	0	0
192.168.2.145--2014-06-23-14-10-41	c0002801	0	0
192.168.2.145--2014-06-23-14-35-28	c0003001	0	0
192.168.2.145--2014-06-23-15-00-21	c0003201	0	0
192.168.2.145--2014-06-23-15-25-16	c0003401	0	0
192.168.2.145--2014-06-23-15-50-18	c0003601	0	0
192.168.2.146--2014-06-23-08-46-30	c0600201	7	3
192.168.2.146--2014-06-23-09-11-24	c0600401	2	1
192.168.2.146--2014-06-23-09-36-24	c0600601	1	0
192.168.2.146--2014-06-23-10-01-19	c0600801	3	2
192.168.2.146--2014-06-23-10-26-28	c0601001	0	0
192.168.2.146--2014-06-23-10-51-28	c0601201	0	0
192.168.2.146--2014-06-23-11-16-25	c0601401	0	0
192.168.2.146--2014-06-23-11-41-25	c0601601	0	0
192.168.2.146--2014-06-23-12-06-09	c0601801	2	2
192.168.2.146--2014-06-23-12-31-18	c0602001	1	0
192.168.2.146--2014-06-23-12-56-06	c0602201	0	0
192.168.2.146--2014-06-23-13-21-02	c0602401	1	0
192.168.2.146--2014-06-23-13-45-57	c0602601	0	0
192.168.2.146--2014-06-23-14-10-43	c0602801	0	0
192.168.2.146--2014-06-23-14-35-30	c0603001	0	0
192.168.2.146--2014-06-23-15-00-23	c0603201	0	0
192.168.2.146--2014-06-23-15-25-19	c0603401	0	0
192.168.2.146--2014-06-23-15-50-20	c0603601	0	0
192.168.2.147--2014-06-23-08-46-32	c0900201	22	11
192.168.2.147--2014-06-23-09-11-26	c0900401	10	1
192.168.2.147--2014-06-23-09-36-25	c0900601	4	1
192.168.2.147--2014-06-23-10-01-20	c0900801	7	2
192.168.2.147--2014-06-23-10-26-29	c0901001	0	1
192.168.2.147--2014-06-23-10-51-29	c0901201	2	1
192.168.2.147--2014-06-23-11-16-26	c0901401	1	1
192.168.2.147--2014-06-23-11-41-27	c0901601	1	0
192.168.2.147--2014-06-23-12-06-11	c0901801	3	1
192.168.2.147--2014-06-23-12-31-20	c0902001	0	0
192.168.2.147--2014-06-23-12-56-08	c0902201	1	1
192.168.2.147--2014-06-23-13-21-03	c0902401	2	0
192.168.2.147--2014-06-23-13-45-59	c0902601	1	1
192.168.2.147--2014-06-23-14-10-44	c0902801	0	0
192.168.2.147--2014-06-23-14-35-32	c0903001	0	0
192.168.2.147--2014-06-23-15-00-25	c0903201	0	0
192.168.2.147--2014-06-23-15-25-20	c0903401	0	0
192.168.2.147--2014-06-23-15-50-22	c0903601	0	0
