# Supplementary material for: To Catch a Fly: Landing and Capture of Ceratitis capitata in a Jackson Trap with and without an Insecticide
Source: PLoS One. 2016 Feb 26;11(2):e0149869. doi: 10.1371/journal.pone.0149869 (PMC4768885; doi:10.1371/journal.pone.0149869)
Supplement: S1 File — Validation and automatic detection data are in separate plain text comma-separated-value (csv) files by date. Macros can be run in ImageJ 1.45b and contain settings used for automatic detection on each date. (ZIP) [file pone.0149869.s001.zip › S1_File/2014-06-23_cvjack_alldat.csv]

Treatment	orient	image	count
CONTROL	int_W	c0000009	0
CONTROL	int_W	c0000010	0
CONTROL	int_W	c0000011	0
CONTROL	int_W	c0000012	1
CONTROL	int_W	c0000013	0
CONTROL	int_W	c0000014	0
CONTROL	int_W	c0000015	0
CONTROL	int_W	c0000016	0
CONTROL	int_W	c0000017	0
CONTROL	int_W	c0000018	0
CONTROL	int_W	c0000019	0
CONTROL	int_W	c0000020	0
CONTROL	int_W	c0000021	0
CONTROL	int_W	c0000022	0
CONTROL	int_W	c0000023	0
CONTROL	int_W	c0000024	0
CONTROL	int_W	c0000025	0
CONTROL	int_W	c0000026	0
CONTROL	int_W	c0000027	0
CONTROL	int_W	c0000028	0
CONTROL	int_W	c0000029	0
CONTROL	int_W	c0000030	0
CONTROL	int_W	c0000031	0
CONTROL	int_W	c0000032	0
CONTROL	int_W	c0000033	0
CONTROL	int_W	c0000034	0
CONTROL	int_W	c0000035	0
CONTROL	int_W	c0000036	0
CONTROL	int_W	c0000037	0
CONTROL	int_W	c0000038	0
CONTROL	int_W	c0000039	0
CONTROL	int_W	c0000040	0
CONTROL	int_W	c0000041	0
CONTROL	int_W	c0000042	0
CONTROL	int_W	c0000043	0
CONTROL	int_W	c0000044	0
CONTROL	int_W	c0000045	0
CONTROL	int_W	c0000046	0
CONTROL	int_W	c0000047	0
CONTROL	int_W	c0000048	0
CONTROL	int_W	c0000049	0
CONTROL	int_W	c0000050	0
CONTROL	int_W	c0000051	0
CONTROL	int_W	c0000052	0
CONTROL	int_W	c0000053	0
CONTROL	int_W	c0000054	0
CONTROL	int_W	c0000055	0
CONTROL	int_W	c0000056	0
CONTROL	int_W	c0000057	0
CONTROL	int_W	c0000058	0
CONTROL	int_W	c0000059	0
CONTROL	int_W	c0000060	0
CONTROL	int_W	c0000061	0
CONTROL	int_W	c0000062	0
CONTROL	int_W	c0000063	0
CONTROL	int_W	c0000064	0
CONTROL	int_W	c0000065	0
CONTROL	int_W	c0000066	0
CONTROL	int_W	c0000067	0
CONTROL	int_W	c0000068	0
CONTROL	int_W	c0000069	0
CONTROL	int_W	c0000070	0
CONTROL	int_W	c0000071	0
CONTROL	int_W	c0000072	0
CONTROL	int_W	c0000073	0
CONTROL	int_W	c0000074	0
CONTROL	int_W	c0000075	0
CONTROL	int_W	c0000076	0
CONTROL	int_W	c0000077	0
CONTROL	int_W	c0000078	0
CONTROL	int_W	c0000079	0
CONTROL	int_W	c0000080	0
CONTROL	int_W	c0000081	0
CONTROL	int_W	c0000082	0
CONTROL	int_W	c0000083	0
CONTROL	int_W	c0000084	0
CONTROL	int_W	c0000085	0
CONTROL	int_W	c0000086	0
CONTROL	int_W	c0000087	0
CONTROL	int_W	c0000088	0
CONTROL	int_W	c0000089	0
CONTROL	int_W	c0000090	0
CONTROL	int_W	c0000091	0
CONTROL	int_W	c0000092	0
CONTROL	int_W	c0000093	0
CONTROL	int_W	c0000094	0
CONTROL	int_W	c0000095	0
CONTROL	int_W	c0000096	0
CONTROL	int_W	c0000097	0
CONTROL	int_W	c0000098	0
CONTROL	int_W	c0000099	0
CONTROL	int_W	c0000100	0
CONTROL	int_W	c0000101	0
CONTROL	int_W	c0000102	0
CONTROL	int_W	c0000103	0
CONTROL	int_W	c0000104	0
CONTROL	int_W	c0000105	0
CONTROL	int_W	c0000106	0
CONTROL	int_W	c0000107	0
CONTROL	int_W	c0000108	0
CONTROL	int_W	c0000109	0
CONTROL	int_W	c0000110	0
CONTROL	int_W	c0000111	0
CONTROL	int_W	c0000112	0
CONTROL	int_W	c0000113	0
CONTROL	int_W	c0000114	0
CONTROL	int_W	c0000115	0
CONTROL	int_W	c0000116	0
CONTROL	int_W	c0000117	0
CONTROL	int_W	c0000118	0
CONTROL	int_W	c0000119	0
CONTROL	int_W	c0000120	0
CONTROL	int_W	c0000121	0
CONTROL	int_W	c0000122	0
CONTROL	int_W	c0000123	0
CONTROL	int_W	c0000124	0
CONTROL	int_W	c0000125	0
CONTROL	int_W	c0000126	0
CONTROL	int_W	c0000127	0
CONTROL	int_W	c0000128	0
CONTROL	int_W	c0000129	0
CONTROL	int_W	c0000130	0
CONTROL	int_W	c0000131	0
CONTROL	int_W	c0000132	0
CONTROL	int_W	c0000133	0
CONTROL	int_W	c0000134	0
CONTROL	int_W	c0000135	0
CONTROL	int_W	c0000136	0
CONTROL	int_W	c0000137	0
CONTROL	int_W	c0000138	0
CONTROL	int_W	c0000139	0
CONTROL	int_W	c0000140	0
CONTROL	int_W	c0000141	0
CONTROL	int_W	c0000142	0
CONTROL	int_W	c0000143	0
CONTROL	int_W	c0000144	0
CONTROL	int_W	c0000145	0
CONTROL	int_W	c0000146	0
CONTROL	int_W	c0000147	0
CONTROL	int_W	c0000148	0
CONTROL	int_W	c0000149	0
CONTROL	int_W	c0000150	0
CONTROL	int_W	c0000151	0
CONTROL	int_W	c0000152	0
CONTROL	int_W	c0000153	0
CONTROL	int_W	c0000154	0
CONTROL	int_W	c0000155	0
CONTROL	int_W	c0000156	0
CONTROL	int_W	c0000157	0
CONTROL	int_W	c0000158	0
CONTROL	int_W	c0000159	0
CONTROL	int_W	c0000160	0
CONTROL	int_W	c0000161	0
CONTROL	int_W	c0000162	0
CONTROL	int_W	c0000163	0
CONTROL	int_W	c0000164	0
CONTROL	int_W	c0000165	0
CONTROL	int_W	c0000166	0
CONTROL	int_W	c0000167	0
CONTROL	int_W	c0000168	0
CONTROL	int_W	c0000169	0
CONTROL	int_W	c0000170	0
CONTROL	int_W	c0000171	0
CONTROL	int_W	c0000172	0
CONTROL	int_W	c0000173	0
CONTROL	int_W	c0000174	0
CONTROL	int_W	c0000175	0
CONTROL	int_W	c0000176	0
CONTROL	int_W	c0000177	0
CONTROL	int_W	c0000178	0
CONTROL	int_W	c0000179	0
CONTROL	int_W	c0000180	0
CONTROL	int_W	c0000181	0
CONTROL	int_W	c0000182	0
CONTROL	int_W	c0000183	0
CONTROL	int_W	c0000184	0
CONTROL	int_W	c0000185	0
CONTROL	int_W	c0000186	0
CONTROL	int_W	c0000187	0
CONTROL	int_W	c0000188	0
CONTROL	int_W	c0000189	0
CONTROL	int_W	c0000190	0
CONTROL	int_W	c0000191	0
CONTROL	int_W	c0000192	0
CONTROL	int_W	c0000193	0
CONTROL	int_W	c0000194	0
CONTROL	int_W	c0000195	0
CONTROL	int_W	c0000196	0
CONTROL	int_W	c0000197	0
CONTROL	int_W	c0000198	0
CONTROL	int_W	c0000199	0
CONTROL	int_W	c0000200	0
CONTROL	int_W	c0000201	0
CONTROL	int_W	c0000202	0
CONTROL	int_W	c0000203	0
CONTROL	int_W	c0000204	0
CONTROL	int_W	c0000205	0
CONTROL	int_W	c0000206	0
CONTROL	int_W	c0000207	0
CONTROL	int_W	c0000208	0
CONTROL	int_W	c0000209	0
CONTROL	int_W	c0000210	0
CONTROL	int_W	c0000211	0
CONTROL	int_W	c0000212	0
CONTROL	int_W	c0000213	0
CONTROL	int_W	c0000214	0
CONTROL	int_W	c0000215	0
CONTROL	int_W	c0000216	0
CONTROL	int_W	c0000217	0
CONTROL	int_W	c0000218	0
CONTROL	int_W	c0000219	0
CONTROL	int_W	c0000220	0
CONTROL	int_W	c0000221	0
CONTROL	int_W	c0000222	0
CONTROL	int_W	c0000223	0
CONTROL	int_W	c0000224	0
CONTROL	int_W	c0000225	0
CONTROL	int_W	c0000226	0
CONTROL	int_W	c0000227	0
CONTROL	int_W	c0000228	0
CONTROL	int_W	c0000229	0
CONTROL	int_W	c0000230	0
CONTROL	int_W	c0000231	0
CONTROL	int_W	c0000232	0
CONTROL	int_W	c0000233	0
CONTROL	int_W	c0000234	0
CONTROL	int_W	c0000235	0
CONTROL	int_W	c0000236	0
CONTROL	int_W	c0000237	0
CONTROL	int_W	c0000238	0
CONTROL	int_W	c0000239	0
CONTROL	int_W	c0000240	0
CONTROL	int_W	c0000241	0
CONTROL	int_W	c0000242	0
CONTROL	int_W	c0000243	0
CONTROL	int_W	c0000244	0
CONTROL	int_W	c0000245	0
CONTROL	int_W	c0000246	0
CONTROL	int_W	c0000247	0
CONTROL	int_W	c0000248	0
CONTROL	int_W	c0000249	0
CONTROL	int_W	c0000250	0
CONTROL	int_W	c0000251	0
CONTROL	int_W	c0000252	0
CONTROL	int_W	c0000253	0
CONTROL	int_W	c0000254	0
CONTROL	int_W	c0000255	0
CONTROL	int_W	c0000256	0
CONTROL	int_W	c0000257	0
CONTROL	int_W	c0000258	0
CONTROL	int_W	c0000259	0
CONTROL	int_W	c0000260	0
CONTROL	int_W	c0000261	0
CONTROL	int_W	c0000262	0
CONTROL	int_W	c0000263	0
CONTROL	int_W	c0000264	0
CONTROL	int_W	c0000265	0
CONTROL	int_W	c0000266	0
CONTROL	int_W	c0000267	0
CONTROL	int_W	c0000268	0
CONTROL	int_W	c0000269	0
CONTROL	int_W	c0000270	0
CONTROL	int_W	c0000271	0
CONTROL	int_W	c0000272	0
CONTROL	int_W	c0000273	0
CONTROL	int_W	c0000274	0
CONTROL	int_W	c0000275	0
CONTROL	int_W	c0000276	0
CONTROL	int_W	c0000277	0
CONTROL	int_W	c0000278	0
CONTROL	int_W	c0000279	0
CONTROL	int_W	c0000280	0
CONTROL	int_W	c0000281	0
CONTROL	int_W	c0000282	0
CONTROL	int_W	c0000283	0
CONTROL	int_W	c0000284	0
CONTROL	int_W	c0000285	0
CONTROL	int_W	c0000286	0
CONTROL	int_W	c0000287	0
CONTROL	int_W	c0000288	0
CONTROL	int_W	c0000289	0
CONTROL	int_W	c0000290	0
CONTROL	int_W	c0000291	0
CONTROL	int_W	c0000292	0
CONTROL	int_W	c0000293	0
CONTROL	int_W	c0000294	0
CONTROL	int_W	c0000295	0
CONTROL	int_W	c0000296	0
CONTROL	int_W	c0000297	0
CONTROL	int_W	c0000298	0
CONTROL	int_W	c0000299	0
CONTROL	int_W	c0000300	0
CONTROL	int_W	c0000301	0
CONTROL	int_W	c0000302	0
CONTROL	int_W	c0000303	0
CONTROL	int_W	c0000304	0
CONTROL	int_W	c0000305	0
CONTROL	int_W	c0000306	0
CONTROL	int_W	c0000307	0
CONTROL	int_W	c0000308	0
CONTROL	int_W	c0000309	0
CONTROL	int_W	c0000310	0
CONTROL	int_W	c0000311	0
CONTROL	int_W	c0000312	0
CONTROL	int_W	c0000313	0
CONTROL	int_W	c0000314	0
CONTROL	int_W	c0000315	0
CONTROL	int_W	c0000316	0
CONTROL	int_W	c0000317	0
CONTROL	int_W	c0000318	0
CONTROL	int_W	c0000319	0
CONTROL	int_W	c0000320	0
CONTROL	int_W	c0000321	0
CONTROL	int_W	c0000322	0
CONTROL	int_W	c0000323	0
CONTROL	int_W	c0000324	0
CONTROL	int_W	c0000325	0
CONTROL	int_W	c0000326	0
CONTROL	int_W	c0000327	0
CONTROL	int_W	c0000328	0
CONTROL	int_W	c0000329	0
CONTROL	int_W	c0000330	0
CONTROL	int_W	c0000331	0
CONTROL	int_W	c0000332	0
CONTROL	int_W	c0000333	0
CONTROL	int_W	c0000334	0
CONTROL	int_W	c0000335	0
CONTROL	int_W	c0000336	0
CONTROL	int_W	c0000337	0
CONTROL	int_W	c0000338	0
CONTROL	int_W	c0000339	0
CONTROL	int_W	c0000340	0
CONTROL	int_W	c0000341	0
CONTROL	int_W	c0000342	0
CONTROL	int_W	c0000343	0
CONTROL	int_W	c0000344	0
CONTROL	int_W	c0000345	0
CONTROL	int_W	c0000346	0
CONTROL	int_W	c0000347	0
CONTROL	int_W	c0000348	0
CONTROL	int_W	c0000349	0
CONTROL	int_W	c0000350	0
CONTROL	int_W	c0000351	0
CONTROL	int_W	c0000352	0
CONTROL	int_W	c0000353	0
CONTROL	int_W	c0000354	0
CONTROL	int_W	c0000355	0
CONTROL	int_W	c0000356	0
CONTROL	int_W	c0000357	0
CONTROL	int_W	c0000358	0
CONTROL	int_W	c0000359	0
CONTROL	int_W	c0000360	0
CONTROL	int_W	c0000361	0
CONTROL	int_W	c0000362	0
CONTROL	int_W	c0000363	0
CONTROL	int_W	c0000364	0
CONTROL	int_W	c0000365	0
CONTROL	int_W	c0000366	0
CONTROL	int_W	c0000367	0
CONTROL	int_W	c0000368	0
CONTROL	int_W	c0000369	0
CONTROL	int_W	c0000370	0
CONTROL	int_W	c0000371	0
CONTROL	int_W	c0000372	0
CONTROL	int_W	c0000373	0
CONTROL	int_W	c0000374	0
CONTROL	int_W	c0000375	0
CONTROL	int_W	c0000376	0
CONTROL	int_W	c0000377	0
CONTROL	int_W	c0000378	0
CONTROL	int_W	c0000379	0
CONTROL	int_W	c0000380	0
CONTROL	int_W	c0000381	0
CONTROL	int_W	c0000382	0
CONTROL	int_W	c0000383	0
CONTROL	int_W	c0000384	0
CONTROL	int_W	c0000385	0
CONTROL	int_W	c0000386	0
CONTROL	int_W	c0000387	0
CONTROL	int_W	c0000388	0
CONTROL	int_W	c0000389	0
CONTROL	int_W	c0000390	0
CONTROL	int_W	c0000391	0
CONTROL	int_W	c0000392	0
CONTROL	int_W	c0000393	0
CONTROL	int_W	c0000394	0
CONTROL	int_W	c0000395	0
CONTROL	int_W	c0000396	0
CONTROL	int_W	c0000397	0
CONTROL	int_W	c0000398	0
CONTROL	int_W	c0000399	0
CONTROL	int_W	c0000400	0
CONTROL	int_W	c0000401	0
CONTROL	int_W	c0000402	0
CONTROL	int_W	c0000403	0
CONTROL	int_W	c0000404	0
CONTROL	int_W	c0000405	0
CONTROL	int_W	c0000406	0
CONTROL	int_W	c0000407	0
CONTROL	int_W	c0000408	0
CONTROL	int_W	c0000409	0
CONTROL	int_W	c0000410	0
CONTROL	int_W	c0000411	0
CONTROL	int_W	c0000412	0
CONTROL	int_W	c0000413	0
CONTROL	int_W	c0000414	0
CONTROL	int_W	c0000415	0
CONTROL	int_W	c0000416	0
CONTROL	int_W	c0000417	0
CONTROL	int_W	c0000418	0
CONTROL	int_W	c0000419	0
CONTROL	int_W	c0000420	0
CONTROL	int_W	c0000421	0
CONTROL	int_W	c0000422	0
CONTROL	int_W	c0000423	0
CONTROL	int_W	c0000424	0
CONTROL	int_W	c0000425	0
CONTROL	int_W	c0000426	0
CONTROL	int_W	c0000427	0
CONTROL	int_W	c0000428	0
CONTROL	int_W	c0000429	0
CONTROL	int_W	c0000430	0
CONTROL	int_W	c0000431	0
CONTROL	int_W	c0000432	0
CONTROL	int_W	c0000433	0
CONTROL	int_W	c0000434	0
CONTROL	int_W	c0000435	0
CONTROL	int_W	c0000436	0
CONTROL	int_W	c0000437	0
CONTROL	int_W	c0000438	0
CONTROL	int_W	c0000439	0
CONTROL	int_W	c0000440	0
CONTROL	int_W	c0000441	0
CONTROL	int_W	c0000442	0
CONTROL	int_W	c0000443	0
CONTROL	int_W	c0000444	0
CONTROL	int_W	c0000445	0
CONTROL	int_W	c0000446	0
CONTROL	int_W	c0000447	0
CONTROL	int_W	c0000448	0
CONTROL	int_W	c0000449	0
CONTROL	int_W	c0000450	0
CONTROL	int_W	c0000451	0
CONTROL	int_W	c0000452	0
CONTROL	int_W	c0000453	0
CONTROL	int_W	c0000454	0
CONTROL	int_W	c0000455	0
CONTROL	int_W	c0000456	0
CONTROL	int_W	c0000457	0
CONTROL	int_W	c0000458	0
CONTROL	int_W	c0000459	0
CONTROL	int_W	c0000460	0
CONTROL	int_W	c0000461	0
CONTROL	int_W	c0000462	0
CONTROL	int_W	c0000463	0
CONTROL	int_W	c0000464	0
CONTROL	int_W	c0000465	0
CONTROL	int_W	c0000466	0
CONTROL	int_W	c0000467	0
CONTROL	int_W	c0000468	0
CONTROL	int_W	c0000469	0
CONTROL	int_W	c0000470	0
CONTROL	int_W	c0000471	1
CONTROL	int_W	c0000472	0
CONTROL	int_W	c0000473	0
CONTROL	int_W	c0000474	0
CONTROL	int_W	c0000475	0
CONTROL	int_W	c0000476	0
CONTROL	int_W	c0000477	0
CONTROL	int_W	c0000478	0
CONTROL	int_W	c0000479	0
CONTROL	int_W	c0000480	0
CONTROL	int_W	c0000481	0
CONTROL	int_W	c0000482	0
CONTROL	int_W	c0000483	0
CONTROL	int_W	c0000484	0
CONTROL	int_W	c0000485	0
CONTROL	int_W	c0000486	0
CONTROL	int_W	c0000487	0
CONTROL	int_W	c0000488	0
CONTROL	int_W	c0000489	0
CONTROL	int_W	c0000490	0
CONTROL	int_W	c0000491	0
CONTROL	int_W	c0000492	0
CONTROL	int_W	c0000493	0
CONTROL	int_W	c0000494	0
CONTROL	int_W	c0000495	0
CONTROL	int_W	c0000496	0
CONTROL	int_W	c0000497	0
CONTROL	int_W	c0000498	0
CONTROL	int_W	c0000499	0
CONTROL	int_W	c0000500	0
CONTROL	int_W	c0000501	0
CONTROL	int_W	c0000502	0
CONTROL	int_W	c0000503	0
CONTROL	int_W	c0000504	0
CONTROL	int_W	c0000505	0
CONTROL	int_W	c0000506	0
CONTROL	int_W	c0000507	0
CONTROL	int_W	c0000508	0
CONTROL	int_W	c0000509	0
CONTROL	int_W	c0000510	0
CONTROL	int_W	c0000511	0
CONTROL	int_W	c0000512	0
CONTROL	int_W	c0000513	0
CONTROL	int_W	c0000514	0
CONTROL	int_W	c0000515	0
CONTROL	int_W	c0000516	0
CONTROL	int_W	c0000517	0
CONTROL	int_W	c0000518	0
CONTROL	int_W	c0000519	0
CONTROL	int_W	c0000520	1
CONTROL	int_W	c0000521	1
CONTROL	int_W	c0000522	1
CONTROL	int_W	c0000523	1
CONTROL	int_W	c0000524	1
CONTROL	int_W	c0000525	1
CONTROL	int_W	c0000526	1
CONTROL	int_W	c0000527	1
CONTROL	int_W	c0000528	1
CONTROL	int_W	c0000529	1
CONTROL	int_W	c0000530	1
CONTROL	int_W	c0000531	1
CONTROL	int_W	c0000532	1
CONTROL	int_W	c0000533	1
CONTROL	int_W	c0000534	1
CONTROL	int_W	c0000535	1
CONTROL	int_W	c0000536	1
CONTROL	int_W	c0000537	1
CONTROL	int_W	c0000538	1
CONTROL	int_W	c0000539	1
CONTROL	int_W	c0000540	0
CONTROL	int_W	c0000541	0
CONTROL	int_W	c0000542	0
CONTROL	int_W	c0000543	0
CONTROL	int_W	c0000544	0
CONTROL	int_W	c0000545	0
CONTROL	int_W	c0000546	0
CONTROL	int_W	c0000547	0
CONTROL	int_W	c0000548	0
CONTROL	int_W	c0000549	0
CONTROL	int_W	c0000550	0
CONTROL	int_W	c0000551	0
CONTROL	int_W	c0000552	0
CONTROL	int_W	c0000553	0
CONTROL	int_W	c0000554	0
CONTROL	int_W	c0000555	0
CONTROL	int_W	c0000556	0
CONTROL	int_W	c0000557	0
CONTROL	int_W	c0000558	0
CONTROL	int_W	c0000559	0
CONTROL	int_W	c0000560	0
CONTROL	int_W	c0000561	0
CONTROL	int_W	c0000562	0
CONTROL	int_W	c0000563	0
CONTROL	int_W	c0000564	0
CONTROL	int_W	c0000565	0
CONTROL	int_W	c0000566	0
CONTROL	int_W	c0000567	0
CONTROL	int_W	c0000568	0
CONTROL	int_W	c0000569	0
CONTROL	int_W	c0000570	0
CONTROL	int_W	c0000571	0
CONTROL	int_W	c0000572	0
CONTROL	int_W	c0000573	0
CONTROL	int_W	c0000574	0
CONTROL	int_W	c0000575	0
CONTROL	int_W	c0000576	0
CONTROL	int_W	c0000577	0
CONTROL	int_W	c0000578	0
CONTROL	int_W	c0000579	1
CONTROL	int_W	c0000580	1
CONTROL	int_W	c0000581	0
CONTROL	int_W	c0000582	0
CONTROL	int_W	c0000583	0
CONTROL	int_W	c0000584	0
CONTROL	int_W	c0000585	0
CONTROL	int_W	c0000586	0
CONTROL	int_W	c0000587	0
CONTROL	int_W	c0000588	0
CONTROL	int_W	c0000589	0
CONTROL	int_W	c0000590	0
CONTROL	int_W	c0000591	0
CONTROL	int_W	c0000592	0
CONTROL	int_W	c0000593	0
CONTROL	int_W	c0000594	0
CONTROL	int_W	c0000595	0
CONTROL	int_W	c0000596	0
CONTROL	int_W	c0000597	0
CONTROL	int_W	c0000598	0
CONTROL	int_W	c0000599	0
CONTROL	int_W	c0000600	0
CONTROL	int_W	c0000601	0
CONTROL	int_W	c0000602	0
CONTROL	int_W	c0000603	0
CONTROL	int_W	c0000604	0
CONTROL	int_W	c0000605	0
CONTROL	int_W	c0000606	0
CONTROL	int_W	c0000607	0
CONTROL	int_W	c0000608	0
CONTROL	int_W	c0000609	0
CONTROL	int_W	c0000610	0
CONTROL	int_W	c0000611	0
CONTROL	int_W	c0000612	0
CONTROL	int_W	c0000613	0
CONTROL	int_W	c0000614	0
CONTROL	int_W	c0000615	0
CONTROL	int_W	c0000616	0
CONTROL	int_W	c0000617	0
CONTROL	int_W	c0000618	0
CONTROL	int_W	c0000619	0
CONTROL	int_W	c0000620	0
CONTROL	int_W	c0000621	0
CONTROL	int_W	c0000622	0
CONTROL	int_W	c0000623	0
CONTROL	int_W	c0000624	0
CONTROL	int_W	c0000625	0
CONTROL	int_W	c0000626	0
CONTROL	int_W	c0000627	0
CONTROL	int_W	c0000628	0
CONTROL	int_W	c0000629	0
CONTROL	int_W	c0000630	0
CONTROL	int_W	c0000631	0
CONTROL	int_W	c0000632	0
CONTROL	int_W	c0000633	0
CONTROL	int_W	c0000634	0
CONTROL	int_W	c0000635	0
CONTROL	int_W	c0000636	1
CONTROL	int_W	c0000637	0
CONTROL	int_W	c0000638	0
CONTROL	int_W	c0000639	0
CONTROL	int_W	c0000640	0
CONTROL	int_W	c0000641	0
CONTROL	int_W	c0000642	0
CONTROL	int_W	c0000643	0
CONTROL	int_W	c0000644	0
CONTROL	int_W	c0000645	0
CONTROL	int_W	c0000646	0
CONTROL	int_W	c0000647	0
CONTROL	int_W	c0000648	0
CONTROL	int_W	c0000649	0
CONTROL	int_W	c0000650	0
CONTROL	int_W	c0000651	0
CONTROL	int_W	c0000652	0
CONTROL	int_W	c0000653	0
CONTROL	int_W	c0000654	0
CONTROL	int_W	c0000655	0
CONTROL	int_W	c0000656	0
CONTROL	int_W	c0000657	0
CONTROL	int_W	c0000658	0
CONTROL	int_W	c0000659	0
CONTROL	int_W	c0000660	0
CONTROL	int_W	c0000661	0
CONTROL	int_W	c0000662	0
CONTROL	int_W	c0000663	0
CONTROL	int_W	c0000664	0
CONTROL	int_W	c0000665	0
CONTROL	int_W	c0000666	0
CONTROL	int_W	c0000667	0
CONTROL	int_W	c0000668	0
CONTROL	int_W	c0000669	0
CONTROL	int_W	c0000670	0
CONTROL	int_W	c0000671	0
CONTROL	int_W	c0000672	0
CONTROL	int_W	c0000673	0
CONTROL	int_W	c0000674	0
CONTROL	int_W	c0000675	0
CONTROL	int_W	c0000676	0
CONTROL	int_W	c0000677	0
CONTROL	int_W	c0000678	0
CONTROL	int_W	c0000679	0
CONTROL	int_W	c0000680	0
CONTROL	int_W	c0000681	0
CONTROL	int_W	c0000682	0
CONTROL	int_W	c0000683	0
CONTROL	int_W	c0000684	0
CONTROL	int_W	c0000685	0
CONTROL	int_W	c0000686	1
CONTROL	int_W	c0000687	1
CONTROL	int_W	c0000688	1
CONTROL	int_W	c0000689	1
CONTROL	int_W	c0000690	1
CONTROL	int_W	c0000691	1
CONTROL	int_W	c0000692	1
CONTROL	int_W	c0000693	0
CONTROL	int_W	c0000694	0
CONTROL	int_W	c0000695	0
CONTROL	int_W	c0000696	0
CONTROL	int_W	c0000697	0
CONTROL	int_W	c0000698	0
CONTROL	int_W	c0000699	0
CONTROL	int_W	c0000700	0
CONTROL	int_W	c0000701	0
CONTROL	int_W	c0000702	0
CONTROL	int_W	c0000703	0
CONTROL	int_W	c0000704	0
CONTROL	int_W	c0000705	0
CONTROL	int_W	c0000706	0
CONTROL	int_W	c0000707	0
CONTROL	int_W	c0000708	0
CONTROL	int_W	c0000709	0
CONTROL	int_W	c0000710	0
CONTROL	int_W	c0000711	0
CONTROL	int_W	c0000712	0
CONTROL	int_W	c0000713	0
CONTROL	int_W	c0000714	0
CONTROL	int_W	c0000715	0
CONTROL	int_W	c0000716	0
CONTROL	int_W	c0000717	0
CONTROL	int_W	c0000718	0
CONTROL	int_W	c0000719	0
CONTROL	int_W	c0000720	0
CONTROL	int_W	c0000721	0
CONTROL	int_W	c0000722	0
CONTROL	int_W	c0000723	0
CONTROL	int_W	c0000724	0
CONTROL	int_W	c0000725	0
CONTROL	int_W	c0000726	0
CONTROL	int_W	c0000727	0
CONTROL	int_W	c0000728	0
CONTROL	int_W	c0000729	0
CONTROL	int_W	c0000730	0
CONTROL	int_W	c0000731	0
CONTROL	int_W	c0000732	0
CONTROL	int_W	c0000733	0
CONTROL	int_W	c0000734	0
CONTROL	int_W	c0000735	0
CONTROL	int_W	c0000736	0
CONTROL	int_W	c0000737	0
CONTROL	int_W	c0000738	0
CONTROL	int_W	c0000739	0
CONTROL	int_W	c0000740	0
CONTROL	int_W	c0000741	0
CONTROL	int_W	c0000742	0
CONTROL	int_W	c0000743	0
CONTROL	int_W	c0000744	0
CONTROL	int_W	c0000745	0
CONTROL	int_W	c0000746	0
CONTROL	int_W	c0000747	0
CONTROL	int_W	c0000748	0
CONTROL	int_W	c0000749	0
CONTROL	int_W	c0000750	0
CONTROL	int_W	c0000751	0
CONTROL	int_W	c0000752	0
CONTROL	int_W	c0000753	0
CONTROL	int_W	c0000754	0
CONTROL	int_W	c0000755	0
CONTROL	int_W	c0000756	0
CONTROL	int_W	c0000757	0
CONTROL	int_W	c0000758	0
CONTROL	int_W	c0000759	0
CONTROL	int_W	c0000760	0
CONTROL	int_W	c0000761	0
CONTROL	int_W	c0000762	0
CONTROL	int_W	c0000763	0
CONTROL	int_W	c0000764	0
CONTROL	int_W	c0000765	0
CONTROL	int_W	c0000766	0
CONTROL	int_W	c0000767	0
CONTROL	int_W	c0000768	0
CONTROL	int_W	c0000769	0
CONTROL	int_W	c0000770	0
CONTROL	int_W	c0000771	0
CONTROL	int_W	c0000772	0
CONTROL	int_W	c0000773	0
CONTROL	int_W	c0000774	0
CONTROL	int_W	c0000775	0
CONTROL	int_W	c0000776	0
CONTROL	int_W	c0000777	0
CONTROL	int_W	c0000778	0
CONTROL	int_W	c0000779	0
CONTROL	int_W	c0000780	0
CONTROL	int_W	c0000781	0
CONTROL	int_W	c0000782	0
CONTROL	int_W	c0000783	0
CONTROL	int_W	c0000784	0
CONTROL	int_W	c0000785	0
CONTROL	int_W	c0000786	0
CONTROL	int_W	c0000787	0
CONTROL	int_W	c0000788	0
CONTROL	int_W	c0000789	0
CONTROL	int_W	c0000790	0
CONTROL	int_W	c0000791	0
CONTROL	int_W	c0000792	0
CONTROL	int_W	c0000793	0
CONTROL	int_W	c0000794	0
CONTROL	int_W	c0000795	0
CONTROL	int_W	c0000796	0
CONTROL	int_W	c0000797	0
CONTROL	int_W	c0000798	0
CONTROL	int_W	c0000799	0
CONTROL	int_W	c0000800	0
CONTROL	int_W	c0000801	0
CONTROL	int_W	c0000802	0
CONTROL	int_W	c0000803	0
CONTROL	int_W	c0000804	0
CONTROL	int_W	c0000805	0
CONTROL	int_W	c0000806	0
CONTROL	int_W	c0000807	0
CONTROL	int_W	c0000808	0
CONTROL	int_W	c0000809	0
CONTROL	int_W	c0000810	0
CONTROL	int_W	c0000811	0
CONTROL	int_W	c0000812	0
CONTROL	int_W	c0000813	0
CONTROL	int_W	c0000814	0
CONTROL	int_W	c0000815	0
CONTROL	int_W	c0000816	0
CONTROL	int_W	c0000817	0
CONTROL	int_W	c0000818	0
CONTROL	int_W	c0000819	0
CONTROL	int_W	c0000820	0
CONTROL	int_W	c0000821	0
CONTROL	int_W	c0000822	0
CONTROL	int_W	c0000823	0
CONTROL	int_W	c0000824	0
CONTROL	int_W	c0000825	0
CONTROL	int_W	c0000826	0
CONTROL	int_W	c0000827	0
CONTROL	int_W	c0000828	0
CONTROL	int_W	c0000829	0
CONTROL	int_W	c0000830	0
CONTROL	int_W	c0000831	0
CONTROL	int_W	c0000832	0
CONTROL	int_W	c0000833	0
CONTROL	int_W	c0000834	0
CONTROL	int_W	c0000835	0
CONTROL	int_W	c0000836	0
CONTROL	int_W	c0000837	0
CONTROL	int_W	c0000838	0
CONTROL	int_W	c0000839	0
CONTROL	int_W	c0000840	0
CONTROL	int_W	c0000841	0
CONTROL	int_W	c0000842	0
CONTROL	int_W	c0000843	0
CONTROL	int_W	c0000844	0
CONTROL	int_W	c0000845	0
CONTROL	int_W	c0000846	0
CONTROL	int_W	c0000847	0
CONTROL	int_W	c0000848	0
CONTROL	int_W	c0000849	0
CONTROL	int_W	c0000850	0
CONTROL	int_W	c0000851	0
CONTROL	int_W	c0000852	0
CONTROL	int_W	c0000853	0
CONTROL	int_W	c0000854	0
CONTROL	int_W	c0000855	0
CONTROL	int_W	c0000856	0
CONTROL	int_W	c0000857	0
CONTROL	int_W	c0000858	0
CONTROL	int_W	c0000859	0
CONTROL	int_W	c0000860	0
CONTROL	int_W	c0000861	0
CONTROL	int_W	c0000862	0
CONTROL	int_W	c0000863	0
CONTROL	int_W	c0000864	0
CONTROL	int_W	c0000865	0
CONTROL	int_W	c0000866	0
CONTROL	int_W	c0000867	0
CONTROL	int_W	c0000868	0
CONTROL	int_W	c0000869	0
CONTROL	int_W	c0000870	0
CONTROL	int_W	c0000871	0
CONTROL	int_W	c0000872	0
CONTROL	int_W	c0000873	0
CONTROL	int_W	c0000874	0
CONTROL	int_W	c0000875	0
CONTROL	int_W	c0000876	0
CONTROL	int_W	c0000877	0
CONTROL	int_W	c0000878	0
CONTROL	int_W	c0000879	0
CONTROL	int_W	c0000880	0
CONTROL	int_W	c0000881	0
CONTROL	int_W	c0000882	0
CONTROL	int_W	c0000883	0
CONTROL	int_W	c0000884	0
CONTROL	int_W	c0000885	0
CONTROL	int_W	c0000886	0
CONTROL	int_W	c0000887	0
CONTROL	int_W	c0000888	0
CONTROL	int_W	c0000889	0
CONTROL	int_W	c0000890	0
CONTROL	int_W	c0000891	0
CONTROL	int_W	c0000892	0
CONTROL	int_W	c0000893	0
CONTROL	int_W	c0000894	0
CONTROL	int_W	c0000895	0
CONTROL	int_W	c0000896	0
CONTROL	int_W	c0000897	0
CONTROL	int_W	c0000898	0
CONTROL	int_W	c0000899	0
CONTROL	int_W	c0000900	0
CONTROL	int_W	c0000901	0
CONTROL	int_W	c0000902	0
CONTROL	int_W	c0000903	0
CONTROL	int_W	c0000904	0
CONTROL	int_W	c0000905	0
CONTROL	int_W	c0000906	0
CONTROL	int_W	c0000907	0
CONTROL	int_W	c0000908	0
CONTROL	int_W	c0000909	0
CONTROL	int_W	c0000910	0
CONTROL	int_W	c0000911	0
CONTROL	int_W	c0000912	0
CONTROL	int_W	c0000913	0
CONTROL	int_W	c0000914	0
CONTROL	int_W	c0000915	0
CONTROL	int_W	c0000916	0
CONTROL	int_W	c0000917	0
CONTROL	int_W	c0000918	0
CONTROL	int_W	c0000919	0
CONTROL	int_W	c0000920	0
CONTROL	int_W	c0000921	0
CONTROL	int_W	c0000922	0
CONTROL	int_W	c0000923	0
CONTROL	int_W	c0000924	0
CONTROL	int_W	c0000925	0
CONTROL	int_W	c0000926	0
CONTROL	int_W	c0000927	0
CONTROL	int_W	c0000928	0
CONTROL	int_W	c0000929	0
CONTROL	int_W	c0000930	0
CONTROL	int_W	c0000931	0
CONTROL	int_W	c0000932	0
CONTROL	int_W	c0000933	0
CONTROL	int_W	c0000934	0
CONTROL	int_W	c0000935	0
CONTROL	int_W	c0000936	0
CONTROL	int_W	c0000937	0
CONTROL	int_W	c0000938	0
CONTROL	int_W	c0000939	0
CONTROL	int_W	c0000940	0
CONTROL	int_W	c0000941	0
CONTROL	int_W	c0000942	0
CONTROL	int_W	c0000943	0
CONTROL	int_W	c0000944	0
CONTROL	int_W	c0000945	0
CONTROL	int_W	c0000946	0
CONTROL	int_W	c0000947	0
CONTROL	int_W	c0000948	0
CONTROL	int_W	c0000949	0
CONTROL	int_W	c0000950	0
CONTROL	int_W	c0000951	0
CONTROL	int_W	c0000952	0
CONTROL	int_W	c0000953	0
CONTROL	int_W	c0000954	0
CONTROL	int_W	c0000955	0
CONTROL	int_W	c0000956	0
CONTROL	int_W	c0000957	0
CONTROL	int_W	c0000958	0
CONTROL	int_W	c0000959	0
CONTROL	int_W	c0000960	0
CONTROL	int_W	c0000961	0
CONTROL	int_W	c0000962	1
CONTROL	int_W	c0000963	0
CONTROL	int_W	c0000964	1
CONTROL	int_W	c0000965	1
CONTROL	int_W	c0000966	1
CONTROL	int_W	c0000967	1
CONTROL	int_W	c0000968	1
CONTROL	int_W	c0000969	1
CONTROL	int_W	c0000970	0
CONTROL	int_W	c0000971	0
CONTROL	int_W	c0000972	0
CONTROL	int_W	c0000973	0
CONTROL	int_W	c0000974	0
CONTROL	int_W	c0000975	0
CONTROL	int_W	c0000976	0
CONTROL	int_W	c0000977	0
CONTROL	int_W	c0000978	0
CONTROL	int_W	c0000979	0
CONTROL	int_W	c0000980	0
CONTROL	int_W	c0000981	0
CONTROL	int_W	c0000982	0
CONTROL	int_W	c0000983	0
CONTROL	int_W	c0000984	0
CONTROL	int_W	c0000985	0
CONTROL	int_W	c0000986	0
CONTROL	int_W	c0000987	0
CONTROL	int_W	c0000988	0
CONTROL	int_W	c0000989	0
CONTROL	int_W	c0000990	0
CONTROL	int_W	c0000991	0
CONTROL	int_W	c0000992	0
CONTROL	int_W	c0000993	0
CONTROL	int_W	c0000994	0
CONTROL	int_W	c0000995	0
CONTROL	int_W	c0000996	0
CONTROL	int_W	c0000997	1
CONTROL	int_W	c0000998	0
CONTROL	int_W	c0000999	0
CONTROL	int_W	c0001000	1
CONTROL	int_W	c0001001	1
CONTROL	int_W	c0001002	0
CONTROL	int_W	c0001003	0
CONTROL	int_W	c0001004	0
CONTROL	int_W	c0001005	0
CONTROL	int_W	c0001006	1
CONTROL	int_W	c0001007	1
CONTROL	int_W	c0001008	0
CONTROL	int_W	c0001009	0
CONTROL	int_W	c0001010	1
CONTROL	int_W	c0001011	0
CONTROL	int_W	c0001012	0
CONTROL	int_W	c0001013	0
CONTROL	int_W	c0001014	0
CONTROL	int_W	c0001015	0
CONTROL	int_W	c0001016	0
CONTROL	int_W	c0001017	0
CONTROL	int_W	c0001018	0
CONTROL	int_W	c0001019	0
CONTROL	int_W	c0001020	0
CONTROL	int_W	c0001021	0
CONTROL	int_W	c0001022	0
CONTROL	int_W	c0001023	0
CONTROL	int_W	c0001024	0
CONTROL	int_W	c0001025	0
CONTROL	int_W	c0001026	0
CONTROL	int_W	c0001027	0
CONTROL	int_W	c0001028	0
CONTROL	int_W	c0001029	0
CONTROL	int_W	c0001030	0
CONTROL	int_W	c0001031	0
CONTROL	int_W	c0001032	0
CONTROL	int_W	c0001033	0
CONTROL	int_W	c0001034	0
CONTROL	int_W	c0001035	0
CONTROL	int_W	c0001036	0
CONTROL	int_W	c0001037	0
CONTROL	int_W	c0001038	0
CONTROL	int_W	c0001039	0
CONTROL	int_W	c0001040	0
CONTROL	int_W	c0001041	0
CONTROL	int_W	c0001042	0
CONTROL	int_W	c0001043	0
CONTROL	int_W	c0001044	0
CONTROL	int_W	c0001045	0
CONTROL	int_W	c0001046	0
CONTROL	int_W	c0001047	0
CONTROL	int_W	c0001048	0
CONTROL	int_W	c0001049	1
CONTROL	int_W	c0001050	0
CONTROL	int_W	c0001051	0
CONTROL	int_W	c0001052	0
CONTROL	int_W	c0001053	0
CONTROL	int_W	c0001054	0
CONTROL	int_W	c0001055	0
CONTROL	int_W	c0001056	0
CONTROL	int_W	c0001057	0
CONTROL	int_W	c0001058	0
CONTROL	int_W	c0001059	0
CONTROL	int_W	c0001060	0
CONTROL	int_W	c0001061	0
CONTROL	int_W	c0001062	0
CONTROL	int_W	c0001063	0
CONTROL	int_W	c0001064	0
CONTROL	int_W	c0001065	0
CONTROL	int_W	c0001066	0
CONTROL	int_W	c0001067	0
CONTROL	int_W	c0001068	0
CONTROL	int_W	c0001069	0
CONTROL	int_W	c0001070	0
CONTROL	int_W	c0001071	0
CONTROL	int_W	c0001072	0
CONTROL	int_W	c0001073	0
CONTROL	int_W	c0001074	0
CONTROL	int_W	c0001075	0
CONTROL	int_W	c0001076	0
CONTROL	int_W	c0001077	0
CONTROL	int_W	c0001078	0
CONTROL	int_W	c0001079	0
CONTROL	int_W	c0001080	0
CONTROL	int_W	c0001081	0
CONTROL	int_W	c0001082	0
CONTROL	int_W	c0001083	0
CONTROL	int_W	c0001084	0
CONTROL	int_W	c0001085	0
CONTROL	int_W	c0001086	0
CONTROL	int_W	c0001087	0
CONTROL	int_W	c0001088	0
CONTROL	int_W	c0001089	0
CONTROL	int_W	c0001090	0
CONTROL	int_W	c0001091	0
CONTROL	int_W	c0001092	0
CONTROL	int_W	c0001093	0
CONTROL	int_W	c0001094	0
CONTROL	int_W	c0001095	0
CONTROL	int_W	c0001096	0
CONTROL	int_W	c0001097	0
CONTROL	int_W	c0001098	0
CONTROL	int_W	c0001099	0
CONTROL	int_W	c0001100	0
CONTROL	int_W	c0001101	0
CONTROL	int_W	c0001102	0
CONTROL	int_W	c0001103	0
CONTROL	int_W	c0001104	0
CONTROL	int_W	c0001105	0
CONTROL	int_W	c0001106	0
CONTROL	int_W	c0001107	0
CONTROL	int_W	c0001108	0
CONTROL	int_W	c0001109	0
CONTROL	int_W	c0001110	0
CONTROL	int_W	c0001111	0
CONTROL	int_W	c0001112	0
CONTROL	int_W	c0001113	0
CONTROL	int_W	c0001114	0
CONTROL	int_W	c0001115	0
CONTROL	int_W	c0001116	0
CONTROL	int_W	c0001117	0
CONTROL	int_W	c0001118	0
CONTROL	int_W	c0001119	0
CONTROL	int_W	c0001120	0
CONTROL	int_W	c0001121	0
CONTROL	int_W	c0001122	0
CONTROL	int_W	c0001123	0
CONTROL	int_W	c0001124	0
CONTROL	int_W	c0001125	0
CONTROL	int_W	c0001126	0
CONTROL	int_W	c0001127	0
CONTROL	int_W	c0001128	0
CONTROL	int_W	c0001129	0
CONTROL	int_W	c0001130	0
CONTROL	int_W	c0001131	0
CONTROL	int_W	c0001132	0
CONTROL	int_W	c0001133	0
CONTROL	int_W	c0001134	0
CONTROL	int_W	c0001135	0
CONTROL	int_W	c0001136	0
CONTROL	int_W	c0001137	0
CONTROL	int_W	c0001138	0
CONTROL	int_W	c0001139	0
CONTROL	int_W	c0001140	0
CONTROL	int_W	c0001141	0
CONTROL	int_W	c0001142	0
CONTROL	int_W	c0001143	0
CONTROL	int_W	c0001144	0
CONTROL	int_W	c0001145	0
CONTROL	int_W	c0001146	0
CONTROL	int_W	c0001147	0
CONTROL	int_W	c0001148	0
CONTROL	int_W	c0001149	0
CONTROL	int_W	c0001150	0
CONTROL	int_W	c0001151	0
CONTROL	int_W	c0001152	0
CONTROL	int_W	c0001153	0
CONTROL	int_W	c0001154	0
CONTROL	int_W	c0001155	0
CONTROL	int_W	c0001156	0
CONTROL	int_W	c0001157	0
CONTROL	int_W	c0001158	0
CONTROL	int_W	c0001159	0
CONTROL	int_W	c0001160	0
CONTROL	int_W	c0001161	0
CONTROL	int_W	c0001162	0
CONTROL	int_W	c0001163	0
CONTROL	int_W	c0001164	0
CONTROL	int_W	c0001165	0
CONTROL	int_W	c0001166	0
CONTROL	int_W	c0001167	0
CONTROL	int_W	c0001168	0
CONTROL	int_W	c0001169	0
CONTROL	int_W	c0001170	0
CONTROL	int_W	c0001171	0
CONTROL	int_W	c0001172	0
CONTROL	int_W	c0001173	0
CONTROL	int_W	c0001174	0
CONTROL	int_W	c0001175	0
CONTROL	int_W	c0001176	1
CONTROL	int_W	c0001177	1
CONTROL	int_W	c0001178	1
CONTROL	int_W	c0001179	0
CONTROL	int_W	c0001180	1
CONTROL	int_W	c0001181	1
CONTROL	int_W	c0001182	1
CONTROL	int_W	c0001183	1
CONTROL	int_W	c0001184	1
CONTROL	int_W	c0001185	1
CONTROL	int_W	c0001186	1
CONTROL	int_W	c0001187	1
CONTROL	int_W	c0001188	1
CONTROL	int_W	c0001189	1
CONTROL	int_W	c0001190	1
CONTROL	int_W	c0001191	1
CONTROL	int_W	c0001192	1
CONTROL	int_W	c0001193	1
CONTROL	int_W	c0001194	1
CONTROL	int_W	c0001195	1
CONTROL	int_W	c0001196	1
CONTROL	int_W	c0001197	1
CONTROL	int_W	c0001198	1
CONTROL	int_W	c0001199	1
CONTROL	int_W	c0001200	1
CONTROL	int_W	c0001201	1
CONTROL	int_W	c0001202	1
CONTROL	int_W	c0001203	1
CONTROL	int_W	c0001204	1
CONTROL	int_W	c0001205	1
CONTROL	int_W	c0001206	1
CONTROL	int_W	c0001207	1
CONTROL	int_W	c0001208	1
CONTROL	int_W	c0001209	1
CONTROL	int_W	c0001210	1
CONTROL	int_W	c0001211	1
CONTROL	int_W	c0001212	1
CONTROL	int_W	c0001213	1
CONTROL	int_W	c0001214	1
CONTROL	int_W	c0001215	1
CONTROL	int_W	c0001216	1
CONTROL	int_W	c0001217	1
CONTROL	int_W	c0001218	1
CONTROL	int_W	c0001219	1
CONTROL	int_W	c0001220	1
CONTROL	int_W	c0001221	1
CONTROL	int_W	c0001222	1
CONTROL	int_W	c0001223	1
CONTROL	int_W	c0001224	1
CONTROL	int_W	c0001225	1
CONTROL	int_W	c0001226	0
CONTROL	int_W	c0001227	0
CONTROL	int_W	c0001228	0
CONTROL	int_W	c0001229	0
CONTROL	int_W	c0001230	0
CONTROL	int_W	c0001231	0
CONTROL	int_W	c0001232	0
CONTROL	int_W	c0001233	0
CONTROL	int_W	c0001234	0
CONTROL	int_W	c0001235	0
CONTROL	int_W	c0001236	0
CONTROL	int_W	c0001237	0
CONTROL	int_W	c0001238	0
CONTROL	int_W	c0001239	0
CONTROL	int_W	c0001240	0
CONTROL	int_W	c0001241	0
CONTROL	int_W	c0001242	0
CONTROL	int_W	c0001243	0
CONTROL	int_W	c0001244	0
CONTROL	int_W	c0001245	0
CONTROL	int_W	c0001246	0
CONTROL	int_W	c0001247	0
CONTROL	int_W	c0001248	0
CONTROL	int_W	c0001249	0
CONTROL	int_W	c0001250	0
CONTROL	int_W	c0001251	0
CONTROL	int_W	c0001252	0
CONTROL	int_W	c0001253	0
CONTROL	int_W	c0001254	0
CONTROL	int_W	c0001255	0
CONTROL	int_W	c0001256	1
CONTROL	int_W	c0001257	1
CONTROL	int_W	c0001258	1
CONTROL	int_W	c0001259	1
CONTROL	int_W	c0001260	1
CONTROL	int_W	c0001261	0
CONTROL	int_W	c0001262	0
CONTROL	int_W	c0001263	0
CONTROL	int_W	c0001264	0
CONTROL	int_W	c0001265	0
CONTROL	int_W	c0001266	0
CONTROL	int_W	c0001267	0
CONTROL	int_W	c0001268	0
CONTROL	int_W	c0001269	0
CONTROL	int_W	c0001270	0
CONTROL	int_W	c0001271	1
CONTROL	int_W	c0001272	1
CONTROL	int_W	c0001273	1
CONTROL	int_W	c0001274	1
CONTROL	int_W	c0001275	1
CONTROL	int_W	c0001276	1
CONTROL	int_W	c0001277	0
CONTROL	int_W	c0001278	0
CONTROL	int_W	c0001279	0
CONTROL	int_W	c0001280	0
CONTROL	int_W	c0001281	0
CONTROL	int_W	c0001282	0
CONTROL	int_W	c0001283	0
CONTROL	int_W	c0001284	0
CONTROL	int_W	c0001285	0
CONTROL	int_W	c0001286	0
CONTROL	int_W	c0001287	0
CONTROL	int_W	c0001288	0
CONTROL	int_W	c0001289	0
CONTROL	int_W	c0001290	0
CONTROL	int_W	c0001291	0
CONTROL	int_W	c0001292	0
CONTROL	int_W	c0001293	0
CONTROL	int_W	c0001294	0
CONTROL	int_W	c0001295	0
CONTROL	int_W	c0001296	0
CONTROL	int_W	c0001297	0
CONTROL	int_W	c0001298	0
CONTROL	int_W	c0001299	0
CONTROL	int_W	c0001300	0
CONTROL	int_W	c0001301	0
CONTROL	int_W	c0001302	0
CONTROL	int_W	c0001303	0
CONTROL	int_W	c0001304	0
CONTROL	int_W	c0001305	0
CONTROL	int_W	c0001306	0
CONTROL	int_W	c0001307	0
CONTROL	int_W	c0001308	0
CONTROL	int_W	c0001309	0
CONTROL	int_W	c0001310	0
CONTROL	int_W	c0001311	0
CONTROL	int_W	c0001312	0
CONTROL	int_W	c0001313	0
CONTROL	int_W	c0001314	0
CONTROL	int_W	c0001315	0
CONTROL	int_W	c0001316	0
CONTROL	int_W	c0001317	0
CONTROL	int_W	c0001318	0
CONTROL	int_W	c0001319	0
CONTROL	int_W	c0001320	0
CONTROL	int_W	c0001321	0
CONTROL	int_W	c0001322	0
CONTROL	int_W	c0001323	0
CONTROL	int_W	c0001324	0
CONTROL	int_W	c0001325	0
CONTROL	int_W	c0001326	0
CONTROL	int_W	c0001327	0
CONTROL	int_W	c0001328	0
CONTROL	int_W	c0001329	0
CONTROL	int_W	c0001330	0
CONTROL	int_W	c0001331	0
CONTROL	int_W	c0001332	0
CONTROL	int_W	c0001333	0
CONTROL	int_W	c0001334	0
CONTROL	int_W	c0001335	0
CONTROL	int_W	c0001336	0
CONTROL	int_W	c0001337	0
CONTROL	int_W	c0001338	0
CONTROL	int_W	c0001339	0
CONTROL	int_W	c0001340	0
CONTROL	int_W	c0001341	0
CONTROL	int_W	c0001342	0
CONTROL	int_W	c0001343	0
CONTROL	int_W	c0001344	0
CONTROL	int_W	c0001345	0
CONTROL	int_W	c0001346	0
CONTROL	int_W	c0001347	0
CONTROL	int_W	c0001348	0
CONTROL	int_W	c0001349	0
CONTROL	int_W	c0001350	0
CONTROL	int_W	c0001351	0
CONTROL	int_W	c0001352	0
CONTROL	int_W	c0001353	0
CONTROL	int_W	c0001354	0
CONTROL	int_W	c0001355	0
CONTROL	int_W	c0001356	0
CONTROL	int_W	c0001357	0
CONTROL	int_W	c0001358	0
CONTROL	int_W	c0001359	0
CONTROL	int_W	c0001360	0
CONTROL	int_W	c0001361	0
CONTROL	int_W	c0001362	0
CONTROL	int_W	c0001363	0
CONTROL	int_W	c0001364	0
CONTROL	int_W	c0001365	0
CONTROL	int_W	c0001366	0
CONTROL	int_W	c0001367	0
CONTROL	int_W	c0001368	0
CONTROL	int_W	c0001369	0
CONTROL	int_W	c0001370	0
CONTROL	int_W	c0001371	0
CONTROL	int_W	c0001372	0
CONTROL	int_W	c0001373	0
CONTROL	int_W	c0001374	0
CONTROL	int_W	c0001375	0
CONTROL	int_W	c0001376	0
CONTROL	int_W	c0001377	0
CONTROL	int_W	c0001378	0
CONTROL	int_W	c0001379	0
CONTROL	int_W	c0001380	0
CONTROL	int_W	c0001381	0
CONTROL	int_W	c0001382	0
CONTROL	int_W	c0001383	0
CONTROL	int_W	c0001384	0
CONTROL	int_W	c0001385	0
CONTROL	int_W	c0001386	0
CONTROL	int_W	c0001387	0
CONTROL	int_W	c0001388	0
CONTROL	int_W	c0001389	0
CONTROL	int_W	c0001390	0
CONTROL	int_W	c0001391	0
CONTROL	int_W	c0001392	0
CONTROL	int_W	c0001393	0
CONTROL	int_W	c0001394	0
CONTROL	int_W	c0001395	0
CONTROL	int_W	c0001396	0
CONTROL	int_W	c0001397	0
CONTROL	int_W	c0001398	0
CONTROL	int_W	c0001399	0
CONTROL	int_W	c0001400	0
CONTROL	int_W	c0001401	0
CONTROL	int_W	c0001402	0
CONTROL	int_W	c0001403	0
CONTROL	int_W	c0001404	0
CONTROL	int_W	c0001405	0
CONTROL	int_W	c0001406	0
CONTROL	int_W	c0001407	0
CONTROL	int_W	c0001408	0
CONTROL	int_W	c0001409	0
CONTROL	int_W	c0001410	0
CONTROL	int_W	c0001411	0
CONTROL	int_W	c0001412	0
CONTROL	int_W	c0001413	0
CONTROL	int_W	c0001414	0
CONTROL	int_W	c0001415	0
CONTROL	int_W	c0001416	0
CONTROL	int_W	c0001417	0
CONTROL	int_W	c0001418	0
CONTROL	int_W	c0001419	0
CONTROL	int_W	c0001420	0
CONTROL	int_W	c0001421	0
CONTROL	int_W	c0001422	0
CONTROL	int_W	c0001423	0
CONTROL	int_W	c0001424	0
CONTROL	int_W	c0001425	0
CONTROL	int_W	c0001426	0
CONTROL	int_W	c0001427	0
CONTROL	int_W	c0001428	0
CONTROL	int_W	c0001429	0
CONTROL	int_W	c0001430	0
CONTROL	int_W	c0001431	0
CONTROL	int_W	c0001432	0
CONTROL	int_W	c0001433	0
CONTROL	int_W	c0001434	0
CONTROL	int_W	c0001435	0
CONTROL	int_W	c0001436	0
CONTROL	int_W	c0001437	0
CONTROL	int_W	c0001438	0
CONTROL	int_W	c0001439	0
CONTROL	int_W	c0001440	0
CONTROL	int_W	c0001441	0
CONTROL	int_W	c0001442	0
CONTROL	int_W	c0001443	0
CONTROL	int_W	c0001444	0
CONTROL	int_W	c0001445	0
CONTROL	int_W	c0001446	0
CONTROL	int_W	c0001447	0
CONTROL	int_W	c0001448	0
CONTROL	int_W	c0001449	0
CONTROL	int_W	c0001450	0
CONTROL	int_W	c0001451	0
CONTROL	int_W	c0001452	0
CONTROL	int_W	c0001453	0
CONTROL	int_W	c0001454	0
CONTROL	int_W	c0001455	0
CONTROL	int_W	c0001456	0
CONTROL	int_W	c0001457	0
CONTROL	int_W	c0001458	0
CONTROL	int_W	c0001459	0
CONTROL	int_W	c0001460	0
CONTROL	int_W	c0001461	0
CONTROL	int_W	c0001462	0
CONTROL	int_W	c0001463	0
CONTROL	int_W	c0001464	0
CONTROL	int_W	c0001465	0
CONTROL	int_W	c0001466	0
CONTROL	int_W	c0001467	0
CONTROL	int_W	c0001468	0
CONTROL	int_W	c0001469	0
CONTROL	int_W	c0001470	0
CONTROL	int_W	c0001471	0
CONTROL	int_W	c0001472	0
CONTROL	int_W	c0001473	0
CONTROL	int_W	c0001474	0
CONTROL	int_W	c0001475	0
CONTROL	int_W	c0001476	0
CONTROL	int_W	c0001477	0
CONTROL	int_W	c0001478	0
CONTROL	int_W	c0001479	0
CONTROL	int_W	c0001480	0
CONTROL	int_W	c0001481	0
CONTROL	int_W	c0001482	0
CONTROL	int_W	c0001483	0
CONTROL	int_W	c0001484	0
CONTROL	int_W	c0001485	0
CONTROL	int_W	c0001486	0
CONTROL	int_W	c0001487	0
CONTROL	int_W	c0001488	0
CONTROL	int_W	c0001489	0
CONTROL	int_W	c0001490	0
CONTROL	int_W	c0001491	0
CONTROL	int_W	c0001492	0
CONTROL	int_W	c0001493	0
CONTROL	int_W	c0001494	0
CONTROL	int_W	c0001495	0
CONTROL	int_W	c0001496	0
CONTROL	int_W	c0001497	0
CONTROL	int_W	c0001498	0
CONTROL	int_W	c0001499	0
CONTROL	int_W	c0001500	0
CONTROL	int_W	c0001501	0
CONTROL	int_W	c0001502	0
CONTROL	int_W	c0001503	0
CONTROL	int_W	c0001504	0
CONTROL	int_W	c0001505	0
CONTROL	int_W	c0001506	0
CONTROL	int_W	c0001507	0
CONTROL	int_W	c0001508	0
CONTROL	int_W	c0001509	0
CONTROL	int_W	c0001510	0
CONTROL	int_W	c0001511	0
CONTROL	int_W	c0001512	0
CONTROL	int_W	c0001513	0
CONTROL	int_W	c0001514	0
CONTROL	int_W	c0001515	0
CONTROL	int_W	c0001516	0
CONTROL	int_W	c0001517	0
CONTROL	int_W	c0001518	0
CONTROL	int_W	c0001519	0
CONTROL	int_W	c0001520	0
CONTROL	int_W	c0001521	0
CONTROL	int_W	c0001522	0
CONTROL	int_W	c0001523	0
CONTROL	int_W	c0001524	0
CONTROL	int_W	c0001525	0
CONTROL	int_W	c0001526	0
CONTROL	int_W	c0001527	0
CONTROL	int_W	c0001528	0
CONTROL	int_W	c0001529	0
CONTROL	int_W	c0001530	0
CONTROL	int_W	c0001531	0
CONTROL	int_W	c0001532	0
CONTROL	int_W	c0001533	0
CONTROL	int_W	c0001534	0
CONTROL	int_W	c0001535	0
CONTROL	int_W	c0001536	0
CONTROL	int_W	c0001537	0
CONTROL	int_W	c0001538	0
CONTROL	int_W	c0001539	0
CONTROL	int_W	c0001540	0
CONTROL	int_W	c0001541	0
CONTROL	int_W	c0001542	0
CONTROL	int_W	c0001543	0
CONTROL	int_W	c0001544	0
CONTROL	int_W	c0001545	0
CONTROL	int_W	c0001546	0
CONTROL	int_W	c0001547	0
CONTROL	int_W	c0001548	0
CONTROL	int_W	c0001549	0
CONTROL	int_W	c0001550	0
CONTROL	int_W	c0001551	0
CONTROL	int_W	c0001552	0
CONTROL	int_W	c0001553	0
CONTROL	int_W	c0001554	0
CONTROL	int_W	c0001555	0
CONTROL	int_W	c0001556	0
CONTROL	int_W	c0001557	0
CONTROL	int_W	c0001558	0
CONTROL	int_W	c0001559	0
CONTROL	int_W	c0001560	0
CONTROL	int_W	c0001561	0
CONTROL	int_W	c0001562	0
CONTROL	int_W	c0001563	0
CONTROL	int_W	c0001564	0
CONTROL	int_W	c0001565	0
CONTROL	int_W	c0001566	0
CONTROL	int_W	c0001567	0
CONTROL	int_W	c0001568	0
CONTROL	int_W	c0001569	0
CONTROL	int_W	c0001570	0
CONTROL	int_W	c0001571	0
CONTROL	int_W	c0001572	0
CONTROL	int_W	c0001573	0
CONTROL	int_W	c0001574	0
CONTROL	int_W	c0001575	0
CONTROL	int_W	c0001576	0
CONTROL	int_W	c0001577	0
CONTROL	int_W	c0001578	0
CONTROL	int_W	c0001579	0
CONTROL	int_W	c0001580	0
CONTROL	int_W	c0001581	0
CONTROL	int_W	c0001582	0
CONTROL	int_W	c0001583	0
CONTROL	int_W	c0001584	0
CONTROL	int_W	c0001585	0
CONTROL	int_W	c0001586	0
CONTROL	int_W	c0001587	0
CONTROL	int_W	c0001588	0
CONTROL	int_W	c0001589	0
CONTROL	int_W	c0001590	0
CONTROL	int_W	c0001591	0
CONTROL	int_W	c0001592	0
CONTROL	int_W	c0001593	0
CONTROL	int_W	c0001594	0
CONTROL	int_W	c0001595	0
CONTROL	int_W	c0001596	0
CONTROL	int_W	c0001597	0
CONTROL	int_W	c0001598	0
CONTROL	int_W	c0001599	0
CONTROL	int_W	c0001600	0
CONTROL	int_W	c0001601	0
CONTROL	int_W	c0001602	0
CONTROL	int_W	c0001603	0
CONTROL	int_W	c0001604	0
CONTROL	int_W	c0001605	0
CONTROL	int_W	c0001606	0
CONTROL	int_W	c0001607	0
CONTROL	int_W	c0001608	0
CONTROL	int_W	c0001609	0
CONTROL	int_W	c0001610	0
CONTROL	int_W	c0001611	0
CONTROL	int_W	c0001612	0
CONTROL	int_W	c0001613	0
CONTROL	int_W	c0001614	0
CONTROL	int_W	c0001615	0
CONTROL	int_W	c0001616	0
CONTROL	int_W	c0001617	0
CONTROL	int_W	c0001618	0
CONTROL	int_W	c0001619	0
CONTROL	int_W	c0001620	0
CONTROL	int_W	c0001621	0
CONTROL	int_W	c0001622	0
CONTROL	int_W	c0001623	0
CONTROL	int_W	c0001624	0
CONTROL	int_W	c0001625	0
CONTROL	int_W	c0001626	0
CONTROL	int_W	c0001627	0
CONTROL	int_W	c0001628	0
CONTROL	int_W	c0001629	0
CONTROL	int_W	c0001630	0
CONTROL	int_W	c0001631	0
CONTROL	int_W	c0001632	0
CONTROL	int_W	c0001633	0
CONTROL	int_W	c0001634	0
CONTROL	int_W	c0001635	0
CONTROL	int_W	c0001636	0
CONTROL	int_W	c0001637	0
CONTROL	int_W	c0001638	0
CONTROL	int_W	c0001639	0
CONTROL	int_W	c0001640	0
CONTROL	int_W	c0001641	0
CONTROL	int_W	c0001642	0
CONTROL	int_W	c0001643	0
CONTROL	int_W	c0001644	0
CONTROL	int_W	c0001645	0
CONTROL	int_W	c0001646	0
CONTROL	int_W	c0001647	0
CONTROL	int_W	c0001648	0
CONTROL	int_W	c0001649	0
CONTROL	int_W	c0001650	0
CONTROL	int_W	c0001651	0
CONTROL	int_W	c0001652	0
CONTROL	int_W	c0001653	0
CONTROL	int_W	c0001654	0
CONTROL	int_W	c0001655	0
CONTROL	int_W	c0001656	0
CONTROL	int_W	c0001657	0
CONTROL	int_W	c0001658	0
CONTROL	int_W	c0001659	0
CONTROL	int_W	c0001660	0
CONTROL	int_W	c0001661	0
CONTROL	int_W	c0001662	0
CONTROL	int_W	c0001663	0
CONTROL	int_W	c0001664	0
CONTROL	int_W	c0001665	0
CONTROL	int_W	c0001666	0
CONTROL	int_W	c0001667	0
CONTROL	int_W	c0001668	0
CONTROL	int_W	c0001669	0
CONTROL	int_W	c0001670	0
CONTROL	int_W	c0001671	0
CONTROL	int_W	c0001672	0
CONTROL	int_W	c0001673	0
CONTROL	int_W	c0001674	0
CONTROL	int_W	c0001675	0
CONTROL	int_W	c0001676	0
CONTROL	int_W	c0001677	0
CONTROL	int_W	c0001678	0
CONTROL	int_W	c0001679	0
CONTROL	int_W	c0001680	0
CONTROL	int_W	c0001681	0
CONTROL	int_W	c0001682	0
CONTROL	int_W	c0001683	0
CONTROL	int_W	c0001684	0
CONTROL	int_W	c0001685	0
CONTROL	int_W	c0001686	0
CONTROL	int_W	c0001687	0
CONTROL	int_W	c0001688	0
CONTROL	int_W	c0001689	0
CONTROL	int_W	c0001690	0
CONTROL	int_W	c0001691	0
CONTROL	int_W	c0001692	0
CONTROL	int_W	c0001693	0
CONTROL	int_W	c0001694	0
CONTROL	int_W	c0001695	0
CONTROL	int_W	c0001696	0
CONTROL	int_W	c0001697	0
CONTROL	int_W	c0001698	0
CONTROL	int_W	c0001699	0
CONTROL	int_W	c0001700	0
CONTROL	int_W	c0001701	0
CONTROL	int_W	c0001702	0
CONTROL	int_W	c0001703	0
CONTROL	int_W	c0001704	0
CONTROL	int_W	c0001705	0
CONTROL	int_W	c0001706	0
CONTROL	int_W	c0001707	0
CONTROL	int_W	c0001708	0
CONTROL	int_W	c0001709	0
CONTROL	int_W	c0001710	0
CONTROL	int_W	c0001711	0
CONTROL	int_W	c0001712	0
CONTROL	int_W	c0001713	0
CONTROL	int_W	c0001714	0
CONTROL	int_W	c0001715	0
CONTROL	int_W	c0001716	0
CONTROL	int_W	c0001717	0
CONTROL	int_W	c0001718	1
CONTROL	int_W	c0001719	1
CONTROL	int_W	c0001720	1
CONTROL	int_W	c0001721	1
CONTROL	int_W	c0001722	0
CONTROL	int_W	c0001723	0
CONTROL	int_W	c0001724	0
CONTROL	int_W	c0001725	0
CONTROL	int_W	c0001726	0
CONTROL	int_W	c0001727	0
CONTROL	int_W	c0001728	0
CONTROL	int_W	c0001729	0
CONTROL	int_W	c0001730	0
CONTROL	int_W	c0001731	1
CONTROL	int_W	c0001732	1
CONTROL	int_W	c0001733	1
CONTROL	int_W	c0001734	1
CONTROL	int_W	c0001735	0
CONTROL	int_W	c0001736	0
CONTROL	int_W	c0001737	0
CONTROL	int_W	c0001738	0
CONTROL	int_W	c0001739	0
CONTROL	int_W	c0001740	0
CONTROL	int_W	c0001741	0
CONTROL	int_W	c0001742	0
CONTROL	int_W	c0001743	0
CONTROL	int_W	c0001744	0
CONTROL	int_W	c0001745	0
CONTROL	int_W	c0001746	0
CONTROL	int_W	c0001747	0
CONTROL	int_W	c0001748	0
CONTROL	int_W	c0001749	0
CONTROL	int_W	c0001750	0
CONTROL	int_W	c0001751	0
CONTROL	int_W	c0001752	0
CONTROL	int_W	c0001753	0
CONTROL	int_W	c0001754	2
CONTROL	int_W	c0001755	1
CONTROL	int_W	c0001756	1
CONTROL	int_W	c0001757	1
CONTROL	int_W	c0001758	1
CONTROL	int_W	c0001759	1
CONTROL	int_W	c0001760	1
CONTROL	int_W	c0001761	0
CONTROL	int_W	c0001762	1
CONTROL	int_W	c0001763	0
CONTROL	int_W	c0001764	1
CONTROL	int_W	c0001765	0
CONTROL	int_W	c0001766	0
CONTROL	int_W	c0001767	0
CONTROL	int_W	c0001768	1
CONTROL	int_W	c0001769	1
CONTROL	int_W	c0001770	1
CONTROL	int_W	c0001771	1
CONTROL	int_W	c0001772	1
CONTROL	int_W	c0001773	1
CONTROL	int_W	c0001774	1
CONTROL	int_W	c0001775	1
CONTROL	int_W	c0001776	1
CONTROL	int_W	c0001777	1
CONTROL	int_W	c0001778	1
CONTROL	int_W	c0001779	1
CONTROL	int_W	c0001780	1
CONTROL	int_W	c0001781	1
CONTROL	int_W	c0001782	1
CONTROL	int_W	c0001783	1
CONTROL	int_W	c0001784	1
CONTROL	int_W	c0001785	1
CONTROL	int_W	c0001786	1
CONTROL	int_W	c0001787	1
CONTROL	int_W	c0001788	1
CONTROL	int_W	c0001789	1
CONTROL	int_W	c0001790	1
CONTROL	int_W	c0001791	1
CONTROL	int_W	c0001792	0
CONTROL	int_W	c0001793	1
CONTROL	int_W	c0001794	0
CONTROL	int_W	c0001795	1
CONTROL	int_W	c0001796	0
CONTROL	int_W	c0001797	1
CONTROL	int_W	c0001798	0
CONTROL	int_W	c0001799	0
CONTROL	int_W	c0001800	0
CONTROL	int_W	c0001801	0
CONTROL	int_W	c0001802	0
CONTROL	int_W	c0001803	0
CONTROL	int_W	c0001804	0
CONTROL	int_W	c0001805	0
CONTROL	int_W	c0001806	0
CONTROL	int_W	c0001807	0
CONTROL	int_W	c0001808	0
CONTROL	int_W	c0001809	0
CONTROL	int_W	c0001810	0
CONTROL	int_W	c0001811	0
CONTROL	int_W	c0001812	0
CONTROL	int_W	c0001813	0
CONTROL	int_W	c0001814	0
CONTROL	int_W	c0001815	0
CONTROL	int_W	c0001816	0
CONTROL	int_W	c0001817	0
CONTROL	int_W	c0001818	0
CONTROL	int_W	c0001819	0
CONTROL	int_W	c0001820	0
CONTROL	int_W	c0001821	3
CONTROL	int_W	c0001822	0
CONTROL	int_W	c0001823	0
CONTROL	int_W	c0001824	0
CONTROL	int_W	c0001825	0
CONTROL	int_W	c0001826	1
CONTROL	int_W	c0001827	1
CONTROL	int_W	c0001828	1
CONTROL	int_W	c0001829	1
CONTROL	int_W	c0001830	1
CONTROL	int_W	c0001831	0
CONTROL	int_W	c0001832	0
CONTROL	int_W	c0001833	1
CONTROL	int_W	c0001834	1
CONTROL	int_W	c0001835	1
CONTROL	int_W	c0001836	1
CONTROL	int_W	c0001837	1
CONTROL	int_W	c0001838	1
CONTROL	int_W	c0001839	1
CONTROL	int_W	c0001840	1
CONTROL	int_W	c0001841	1
CONTROL	int_W	c0001842	1
CONTROL	int_W	c0001843	1
CONTROL	int_W	c0001844	1
CONTROL	int_W	c0001845	1
CONTROL	int_W	c0001846	1
CONTROL	int_W	c0001847	1
CONTROL	int_W	c0001848	1
CONTROL	int_W	c0001849	1
CONTROL	int_W	c0001850	1
CONTROL	int_W	c0001851	1
CONTROL	int_W	c0001852	1
CONTROL	int_W	c0001853	1
CONTROL	int_W	c0001854	1
CONTROL	int_W	c0001855	1
CONTROL	int_W	c0001856	1
CONTROL	int_W	c0001857	1
CONTROL	int_W	c0001858	1
CONTROL	int_W	c0001859	1
CONTROL	int_W	c0001860	1
CONTROL	int_W	c0001861	1
CONTROL	int_W	c0001862	1
CONTROL	int_W	c0001863	1
CONTROL	int_W	c0001864	1
CONTROL	int_W	c0001865	1
CONTROL	int_W	c0001866	1
CONTROL	int_W	c0001867	1
CONTROL	int_W	c0001868	1
CONTROL	int_W	c0001869	1
CONTROL	int_W	c0001870	1
CONTROL	int_W	c0001871	1
CONTROL	int_W	c0001872	1
CONTROL	int_W	c0001873	1
CONTROL	int_W	c0001874	1
CONTROL	int_W	c0001875	1
CONTROL	int_W	c0001876	1
CONTROL	int_W	c0001877	1
CONTROL	int_W	c0001878	1
CONTROL	int_W	c0001879	1
CONTROL	int_W	c0001880	1
CONTROL	int_W	c0001881	1
CONTROL	int_W	c0001882	1
CONTROL	int_W	c0001883	1
CONTROL	int_W	c0001884	1
CONTROL	int_W	c0001885	1
CONTROL	int_W	c0001886	0
CONTROL	int_W	c0001887	0
CONTROL	int_W	c0001888	0
CONTROL	int_W	c0001889	0
CONTROL	int_W	c0001890	0
CONTROL	int_W	c0001891	0
CONTROL	int_W	c0001892	1
CONTROL	int_W	c0001893	1
CONTROL	int_W	c0001894	1
CONTROL	int_W	c0001895	1
CONTROL	int_W	c0001896	1
CONTROL	int_W	c0001897	1
CONTROL	int_W	c0001898	0
CONTROL	int_W	c0001899	0
CONTROL	int_W	c0001900	1
CONTROL	int_W	c0001901	1
CONTROL	int_W	c0001902	1
CONTROL	int_W	c0001903	1
CONTROL	int_W	c0001904	1
CONTROL	int_W	c0001905	1
CONTROL	int_W	c0001906	1
CONTROL	int_W	c0001907	1
CONTROL	int_W	c0001908	1
CONTROL	int_W	c0001909	1
CONTROL	int_W	c0001910	1
CONTROL	int_W	c0001911	1
CONTROL	int_W	c0001912	1
CONTROL	int_W	c0001913	1
CONTROL	int_W	c0001914	1
CONTROL	int_W	c0001915	1
CONTROL	int_W	c0001916	1
CONTROL	int_W	c0001917	1
CONTROL	int_W	c0001918	1
CONTROL	int_W	c0001919	1
CONTROL	int_W	c0001920	1
CONTROL	int_W	c0001921	1
CONTROL	int_W	c0001922	1
CONTROL	int_W	c0001923	1
CONTROL	int_W	c0001924	1
CONTROL	int_W	c0001925	1
CONTROL	int_W	c0001926	1
CONTROL	int_W	c0001927	1
CONTROL	int_W	c0001928	1
CONTROL	int_W	c0001929	1
CONTROL	int_W	c0001930	0
CONTROL	int_W	c0001931	1
CONTROL	int_W	c0001932	1
CONTROL	int_W	c0001933	1
CONTROL	int_W	c0001934	1
CONTROL	int_W	c0001935	1
CONTROL	int_W	c0001936	1
CONTROL	int_W	c0001937	1
CONTROL	int_W	c0001938	0
CONTROL	int_W	c0001939	0
CONTROL	int_W	c0001940	0
CONTROL	int_W	c0001941	0
CONTROL	int_W	c0001942	0
CONTROL	int_W	c0001943	0
CONTROL	int_W	c0001944	0
CONTROL	int_W	c0001945	0
CONTROL	int_W	c0001946	0
CONTROL	int_W	c0001947	0
CONTROL	int_W	c0001948	0
CONTROL	int_W	c0001949	0
CONTROL	int_W	c0001950	0
CONTROL	int_W	c0001951	0
CONTROL	int_W	c0001952	0
CONTROL	int_W	c0001953	0
CONTROL	int_W	c0001954	0
CONTROL	int_W	c0001955	0
CONTROL	int_W	c0001956	0
CONTROL	int_W	c0001957	0
CONTROL	int_W	c0001958	0
CONTROL	int_W	c0001959	0
CONTROL	int_W	c0001960	0
CONTROL	int_W	c0001961	0
CONTROL	int_W	c0001962	0
CONTROL	int_W	c0001963	0
CONTROL	int_W	c0001964	0
CONTROL	int_W	c0001965	0
CONTROL	int_W	c0001966	0
CONTROL	int_W	c0001967	0
CONTROL	int_W	c0001968	1
CONTROL	int_W	c0001969	1
CONTROL	int_W	c0001970	1
CONTROL	int_W	c0001971	1
CONTROL	int_W	c0001972	1
CONTROL	int_W	c0001973	1
CONTROL	int_W	c0001974	1
CONTROL	int_W	c0001975	1
CONTROL	int_W	c0001976	1
CONTROL	int_W	c0001977	1
CONTROL	int_W	c0001978	1
CONTROL	int_W	c0001979	1
CONTROL	int_W	c0001980	1
CONTROL	int_W	c0001981	1
CONTROL	int_W	c0001982	1
CONTROL	int_W	c0001983	1
CONTROL	int_W	c0001984	1
CONTROL	int_W	c0001985	1
CONTROL	int_W	c0001986	1
CONTROL	int_W	c0001987	1
CONTROL	int_W	c0001988	1
CONTROL	int_W	c0001989	1
CONTROL	int_W	c0001990	0
CONTROL	int_W	c0001991	0
CONTROL	int_W	c0001992	0
CONTROL	int_W	c0001993	0
CONTROL	int_W	c0001994	1
CONTROL	int_W	c0001995	1
CONTROL	int_W	c0001996	1
CONTROL	int_W	c0001997	1
CONTROL	int_W	c0001998	1
CONTROL	int_W	c0001999	0
CONTROL	int_W	c0002000	0
CONTROL	int_W	c0002001	0
CONTROL	int_W	c0002002	0
CONTROL	int_W	c0002003	0
CONTROL	int_W	c0002004	0
CONTROL	int_W	c0002005	0
CONTROL	int_W	c0002006	0
CONTROL	int_W	c0002007	0
[truncated: 53,141 more rows]
