# Supplementary material for: To Catch a Fly: Landing and Capture of Ceratitis capitata in a Jackson Trap with and without an Insecticide
Source: PLoS One. 2016 Feb 26;11(2):e0149869. doi: 10.1371/journal.pone.0149869 (PMC4768885; doi:10.1371/journal.pone.0149869)
Supplement: S1 File — Validation and automatic detection data are in separate plain text comma-separated-value (csv) files by date. Macros can be run in ImageJ 1.45b and contain settings used for automatic detection on each date. (ZIP) [file pone.0149869.s001.zip › S1_File/2014-07-07-validation.csv]

orig	proc	count	auto.
192.168.2.100--2014-07-07-08-26-09	c0500201	5	1
192.168.2.100--2014-07-07-08-50-53	c0500401	15	5
192.168.2.100--2014-07-07-09-16-01	c0500601	15	0
192.168.2.100--2014-07-07-09-40-43	c0500801	18	4
192.168.2.100--2014-07-07-10-05-41	c0501001	8	3
192.168.2.100--2014-07-07-10-30-50	c0501201	3	0
192.168.2.100--2014-07-07-10-56-00	c0501401	3	0
192.168.2.100--2014-07-07-11-20-46	c0501601	7	3
192.168.2.100--2014-07-07-11-46-09	c0501801	6	1
192.168.2.100--2014-07-07-12-11-23	c0502001	9	1
192.168.2.100--2014-07-07-12-36-13	c0502201	7	0
192.168.2.100--2014-07-07-13-00-55	c0502401	9	3
192.168.2.100--2014-07-07-13-26-06	c0502601	10	0
192.168.2.100--2014-07-07-13-51-17	c0502801	10	0
192.168.2.100--2014-07-07-14-16-01	c0503001	6	0
192.168.2.100--2014-07-07-14-41-40	c0503201	3	0
192.168.2.100--2014-07-07-15-06-28	c0503401	5	0
192.168.2.100--2014-07-07-15-31-23	c0503601	4	1
192.168.2.100--2014-07-07-15-57-21	c0503801	2	0
192.168.2.117--2014-07-07-08-26-08	c0300201	0	0
192.168.2.117--2014-07-07-08-50-52	c0300401	0	0
192.168.2.117--2014-07-07-09-16-01	c0300601	0	0
192.168.2.117--2014-07-07-09-40-42	c0300801	0	0
192.168.2.117--2014-07-07-10-05-40	c0301001	0	0
192.168.2.117--2014-07-07-10-30-49	c0301201	0	0
192.168.2.117--2014-07-07-10-55-59	c0301401	0	0
192.168.2.117--2014-07-07-11-20-45	c0301601	0	0
192.168.2.117--2014-07-07-11-46-08	c0301801	0	0
192.168.2.117--2014-07-07-12-11-22	c0302001	0	0
192.168.2.117--2014-07-07-12-36-12	c0302201	0	0
192.168.2.117--2014-07-07-13-00-54	c0302401	0	0
192.168.2.117--2014-07-07-13-26-05	c0302601	1	1
192.168.2.117--2014-07-07-13-51-17	c0302801	0	0
192.168.2.117--2014-07-07-14-16-00	c0303001	0	0
192.168.2.117--2014-07-07-14-41-39	c0303201	0	0
192.168.2.117--2014-07-07-15-06-27	c0303401	0	0
192.168.2.117--2014-07-07-15-31-22	c0303601	0	0
192.168.2.117--2014-07-07-15-57-20	c0303801	0	0
192.168.2.121--2014-07-07-08-26-07	c0100201	0	0
192.168.2.121--2014-07-07-08-50-51	c0100401	0	0
192.168.2.121--2014-07-07-09-15-59	c0100601	0	0
192.168.2.121--2014-07-07-09-40-41	c0100801	0	0
192.168.2.121--2014-07-07-10-05-39	c0101001	0	0
192.168.2.121--2014-07-07-10-30-48	c0101201	0	0
192.168.2.121--2014-07-07-10-55-58	c0101401	0	0
192.168.2.121--2014-07-07-11-20-44	c0101601	0	0
192.168.2.121--2014-07-07-11-46-07	c0101801	0	0
192.168.2.121--2014-07-07-12-11-21	c0102001	0	0
192.168.2.121--2014-07-07-12-36-11	c0102201	0	0
192.168.2.121--2014-07-07-13-00-53	c0102401	0	0
192.168.2.121--2014-07-07-13-26-04	c0102601	0	0
192.168.2.121--2014-07-07-13-51-16	c0102801	0	0
192.168.2.121--2014-07-07-14-15-59	c0103001	0	0
192.168.2.121--2014-07-07-14-41-38	c0103201	0	0
192.168.2.121--2014-07-07-15-06-26	c0103401	0	0
192.168.2.121--2014-07-07-15-31-21	c0103601	1	1
192.168.2.121--2014-07-07-15-57-19	c0103801	0	0
192.168.2.123--2014-07-07-08-26-12	c1100201	1	1
192.168.2.123--2014-07-07-08-50-56	c1100401	3	3
192.168.2.123--2014-07-07-09-16-04	c1100601	8	5
192.168.2.123--2014-07-07-09-40-46	c1100801	5	4
192.168.2.123--2014-07-07-10-05-43	c1101001	11	7
192.168.2.123--2014-07-07-10-30-53	c1101201	8	7
192.168.2.123--2014-07-07-10-56-03	c1101401	2	2
192.168.2.123--2014-07-07-11-20-49	c1101601	3	3
192.168.2.123--2014-07-07-11-46-12	c1101801	2	1
192.168.2.123--2014-07-07-12-11-26	c1102001	1	1
192.168.2.123--2014-07-07-12-36-16	c1102201	2	2
192.168.2.123--2014-07-07-13-00-57	c1102401	2	1
192.168.2.123--2014-07-07-13-26-09	c1102601	3	3
192.168.2.123--2014-07-07-13-51-20	c1102801	2	2
192.168.2.123--2014-07-07-14-16-03	c1103001	1	1
192.168.2.123--2014-07-07-14-41-43	c1103201	0	0
192.168.2.123--2014-07-07-15-06-30	c1103401	0	0
192.168.2.123--2014-07-07-15-31-26	c1103601	1	1
192.168.2.123--2014-07-07-15-57-23	c1103801	1	1
192.168.2.126--2014-07-07-08-26-11	c0800201	0	0
192.168.2.126--2014-07-07-08-50-54	c0800401	5	1
192.168.2.126--2014-07-07-09-16-03	c0800601	6	2
192.168.2.126--2014-07-07-09-40-44	c0800801	5	1
192.168.2.126--2014-07-07-10-05-42	c0801001	11	3
192.168.2.126--2014-07-07-10-30-51	c0801201	5	0
192.168.2.126--2014-07-07-10-56-02	c0801401	5	0
192.168.2.126--2014-07-07-11-20-48	c0801601	1	0
192.168.2.126--2014-07-07-11-46-10	c0801801	2	0
192.168.2.126--2014-07-07-12-11-25	c0802001	2	1
192.168.2.126--2014-07-07-12-36-14	c0802201	3	1
192.168.2.126--2014-07-07-13-00-56	c0802401	3	0
192.168.2.126--2014-07-07-13-26-07	c0802601	3	0
192.168.2.126--2014-07-07-13-51-19	c0802801	4	0
192.168.2.126--2014-07-07-14-16-02	c0803001	0	0
192.168.2.126--2014-07-07-14-41-41	c0803201	0	0
192.168.2.126--2014-07-07-15-06-29	c0803401	0	0
192.168.2.126--2014-07-07-15-31-24	c0803601	1	0
192.168.2.126--2014-07-07-15-57-22	c0803801	1	0
192.168.2.128--2014-07-07-08-26-10	c0700201	2	0
192.168.2.128--2014-07-07-08-50-54	c0700401	9	3
192.168.2.128--2014-07-07-09-16-02	c0700601	7	2
192.168.2.128--2014-07-07-09-40-44	c0700801	10	9
192.168.2.128--2014-07-07-10-05-42	c0701001	4	2
192.168.2.128--2014-07-07-10-30-51	c0701201	10	4
192.168.2.128--2014-07-07-10-56-01	c0701401	5	2
192.168.2.128--2014-07-07-11-20-47	c0701601	3	0
192.168.2.128--2014-07-07-11-46-10	c0701801	2	1
192.168.2.128--2014-07-07-12-11-24	c0702001	3	2
192.168.2.128--2014-07-07-12-36-14	c0702201	4	2
192.168.2.128--2014-07-07-13-00-56	c0702401	6	2
192.168.2.128--2014-07-07-13-26-07	c0702601	7	1
192.168.2.128--2014-07-07-13-51-18	c0702801	2	1
192.168.2.128--2014-07-07-14-16-01	c0703001	1	0
192.168.2.128--2014-07-07-14-41-41	c0703201	3	2
192.168.2.128--2014-07-07-15-06-29	c0703401	2	0
192.168.2.128--2014-07-07-15-31-24	c0703601	3	0
192.168.2.128--2014-07-07-15-57-21	c0703801	2	0
192.168.2.129--2014-07-07-08-26-11	c1000201	2	2
192.168.2.129--2014-07-07-08-50-56	c1000401	1	1
192.168.2.129--2014-07-07-09-16-04	c1000601	2	2
192.168.2.129--2014-07-07-09-40-45	c1000801	6	5
192.168.2.129--2014-07-07-10-05-43	c1001001	4	1
192.168.2.129--2014-07-07-10-30-52	c1001201	2	2
192.168.2.129--2014-07-07-10-56-02	c1001401	3	2
192.168.2.129--2014-07-07-11-20-49	c1001601	2	2
192.168.2.129--2014-07-07-11-46-11	c1001801	1	1
192.168.2.129--2014-07-07-12-11-25	c1002001	3	2
192.168.2.129--2014-07-07-12-36-15	c1002201	2	2
192.168.2.129--2014-07-07-13-00-57	c1002401	2	3
192.168.2.129--2014-07-07-13-26-08	c1002601	0	0
192.168.2.129--2014-07-07-13-51-20	c1002801	0	0
192.168.2.129--2014-07-07-14-16-03	c1003001	1	1
192.168.2.129--2014-07-07-14-41-42	c1003201	1	0
192.168.2.129--2014-07-07-15-06-30	c1003401	1	1
192.168.2.129--2014-07-07-15-31-25	c1003601	1	0
192.168.2.129--2014-07-07-15-57-23	c1003801	0	0
192.168.2.138--2014-07-07-08-26-07	c0200201	0	0
192.168.2.138--2014-07-07-08-50-52	c0200401	0	0
192.168.2.138--2014-07-07-09-16-00	c0200601	0	0
192.168.2.138--2014-07-07-09-40-42	c0200801	0	0
192.168.2.138--2014-07-07-10-05-40	c0201001	0	0
192.168.2.138--2014-07-07-10-30-49	c0201201	0	0
192.168.2.138--2014-07-07-10-55-59	c0201401	0	0
192.168.2.138--2014-07-07-11-20-45	c0201601	1	0
192.168.2.138--2014-07-07-11-46-07	c0201801	0	0
192.168.2.138--2014-07-07-12-11-22	c0202001	0	0
192.168.2.138--2014-07-07-12-36-12	c0202201	0	0
192.168.2.138--2014-07-07-13-00-53	c0202401	0	0
192.168.2.138--2014-07-07-13-26-05	c0202601	1	0
192.168.2.138--2014-07-07-13-51-16	c0202801	0	0
192.168.2.138--2014-07-07-14-15-59	c0203001	0	0
192.168.2.138--2014-07-07-14-41-39	c0203201	1	0
192.168.2.138--2014-07-07-15-06-26	c0203401	1	0
192.168.2.138--2014-07-07-15-31-22	c0203601	0	0
192.168.2.138--2014-07-07-15-57-19	c0203801	0	0
192.168.2.143--2014-07-07-08-26-08	c0400201	6	1
192.168.2.143--2014-07-07-08-50-53	c0400401	19	11
192.168.2.143--2014-07-07-09-16-01	c0400601	19	5
192.168.2.143--2014-07-07-09-40-43	c0400801	16	5
192.168.2.143--2014-07-07-10-05-40	c0401001	29	9
192.168.2.143--2014-07-07-10-30-50	c0401201	11	2
192.168.2.143--2014-07-07-10-56-00	c0401401	9	2
192.168.2.143--2014-07-07-11-20-46	c0401601	9	2
192.168.2.143--2014-07-07-11-46-08	c0401801	10	3
192.168.2.143--2014-07-07-12-11-23	c0402001	8	1
192.168.2.143--2014-07-07-12-36-12	c0402201	8	1
192.168.2.143--2014-07-07-13-00-54	c0402401	6	4
192.168.2.143--2014-07-07-13-26-06	c0402601	5	1
192.168.2.143--2014-07-07-13-51-17	c0402801	7	1
192.168.2.143--2014-07-07-14-16-00	c0403001	5	1
192.168.2.143--2014-07-07-14-41-40	c0403201	6	2
192.168.2.143--2014-07-07-15-06-27	c0403401	7	2
192.168.2.143--2014-07-07-15-31-22	c0403601	13	5
192.168.2.143--2014-07-07-15-57-20	c0403801	9	0
192.168.2.145--2014-07-07-08-26-06	c0000201	0	0
192.168.2.145--2014-07-07-08-50-51	c0000401	0	0
192.168.2.145--2014-07-07-09-15-59	c0000601	0	0
192.168.2.145--2014-07-07-09-40-41	c0000801	0	0
192.168.2.145--2014-07-07-10-05-39	c0001001	0	0
192.168.2.145--2014-07-07-10-30-48	c0001201	0	0
192.168.2.145--2014-07-07-10-55-58	c0001401	0	0
192.168.2.145--2014-07-07-11-20-44	c0001601	0	0
192.168.2.145--2014-07-07-11-46-06	c0001801	0	0
192.168.2.145--2014-07-07-12-11-21	c0002001	0	0
192.168.2.145--2014-07-07-12-36-11	c0002201	0	0
192.168.2.145--2014-07-07-13-00-52	c0002401	0	0
192.168.2.145--2014-07-07-13-26-04	c0002601	0	0
192.168.2.145--2014-07-07-13-51-15	c0002801	0	0
192.168.2.145--2014-07-07-14-15-58	c0003001	1	1
192.168.2.145--2014-07-07-14-41-38	c0003201	0	0
192.168.2.145--2014-07-07-15-06-25	c0003401	0	0
192.168.2.145--2014-07-07-15-31-21	c0003601	1	1
192.168.2.145--2014-07-07-15-57-18	c0003801	0	0
192.168.2.146--2014-07-07-08-26-09	c0600201	2	2
192.168.2.146--2014-07-07-08-50-54	c0600401	5	4
192.168.2.146--2014-07-07-09-16-02	c0600601	4	2
192.168.2.146--2014-07-07-09-40-43	c0600801	5	3
192.168.2.146--2014-07-07-10-05-41	c0601001	0	0
192.168.2.146--2014-07-07-10-30-51	c0601201	5	4
192.168.2.146--2014-07-07-10-56-01	c0601401	1	1
192.168.2.146--2014-07-07-11-20-47	c0601601	1	1
192.168.2.146--2014-07-07-11-46-09	c0601801	4	3
192.168.2.146--2014-07-07-12-11-24	c0602001	6	3
192.168.2.146--2014-07-07-12-36-13	c0602201	2	1
192.168.2.146--2014-07-07-13-00-55	c0602401	3	1
192.168.2.146--2014-07-07-13-26-07	c0602601	2	1
192.168.2.146--2014-07-07-13-51-18	c0602801	2	2
192.168.2.146--2014-07-07-14-16-01	c0603001	3	2
192.168.2.146--2014-07-07-14-41-41	c0603201	4	4
192.168.2.146--2014-07-07-15-06-28	c0603401	2	1
192.168.2.146--2014-07-07-15-31-23	c0603601	5	3
192.168.2.146--2014-07-07-15-57-21	c0603801	2	4
192.168.2.147--2014-07-07-08-26-11	c0900201	0	0
192.168.2.147--2014-07-07-08-50-55	c0900401	2	2
192.168.2.147--2014-07-07-09-16-03	c0900601	2	2
192.168.2.147--2014-07-07-09-40-45	c0900801	4	1
192.168.2.147--2014-07-07-10-05-43	c0901001	10	4
192.168.2.147--2014-07-07-10-30-52	c0901201	2	1
192.168.2.147--2014-07-07-10-56-02	c0901401	4	1
192.168.2.147--2014-07-07-11-20-48	c0901601	4	0
192.168.2.147--2014-07-07-11-46-11	c0901801	2	1
192.168.2.147--2014-07-07-12-11-25	c0902001	2	0
192.168.2.147--2014-07-07-12-36-15	c0902201	1	0
192.168.2.147--2014-07-07-13-00-57	c0902401	2	0
192.168.2.147--2014-07-07-13-26-08	c0902601	1	0
192.168.2.147--2014-07-07-13-51-19	c0902801	1	0
192.168.2.147--2014-07-07-14-16-02	c0903001	5	1
192.168.2.147--2014-07-07-14-41-42	c0903201	0	0
192.168.2.147--2014-07-07-15-06-29	c0903401	0	0
192.168.2.147--2014-07-07-15-31-25	c0903601	1	0
192.168.2.147--2014-07-07-15-57-22	c0903801	0	0
