# Supplementary material for: To Catch a Fly: Landing and Capture of Ceratitis capitata in a Jackson Trap with and without an Insecticide
Source: PLoS One. 2016 Feb 26;11(2):e0149869. doi: 10.1371/journal.pone.0149869 (PMC4768885; doi:10.1371/journal.pone.0149869)
Supplement: S1 File — Validation and automatic detection data are in separate plain text comma-separated-value (csv) files by date. Macros can be run in ImageJ 1.45b and contain settings used for automatic detection on each date. (ZIP) [file pone.0149869.s001.zip › S1_File/2014-07-14-validation.csv]

orig	proc	count	auto.
192.168.2.100--2014-07-14-08-22-38	c0500201	2	1
192.168.2.100--2014-07-14-08-48-24	c0500401	5	1
192.168.2.100--2014-07-14-09-12-59	c0500601	4	3
192.168.2.100--2014-07-14-09-38-19	c0500801	12	2
192.168.2.100--2014-07-14-10-03-39	c0501001	10	2
192.168.2.100--2014-07-14-10-28-13	c0501201	10	2
192.168.2.100--2014-07-14-10-53-02	c0501401	8	2
192.168.2.100--2014-07-14-11-17-45	c0501601	11	0
192.168.2.100--2014-07-14-11-42-10	c0501801	12	2
192.168.2.100--2014-07-14-12-06-58	c0502001	15	6
192.168.2.100--2014-07-14-12-32-06	c0502201	7	4
192.168.2.100--2014-07-14-12-57-45	c0502401	4	2
192.168.2.100--2014-07-14-13-23-15	c0502601	3	1
192.168.2.100--2014-07-14-13-48-11	c0502801	1	2
192.168.2.100--2014-07-14-14-13-22	c0503001	4	0
192.168.2.100--2014-07-14-14-38-39	c0503201	2	2
192.168.2.100--2014-07-14-15-04-34	c0503401	3	0
192.168.2.100--2014-07-14-15-29-14	c0503601	3	0
192.168.2.100--2014-07-14-15-54-02	c0503801	1	1
192.168.2.117--2014-07-14-08-22-37	c0300201	0	0
192.168.2.117--2014-07-14-08-48-23	c0300401	0	0
192.168.2.117--2014-07-14-09-12-58	c0300601	0	0
192.168.2.117--2014-07-14-09-38-18	c0300801	0	0
192.168.2.117--2014-07-14-10-03-38	c0301001	0	0
192.168.2.117--2014-07-14-10-28-12	c0301201	0	0
192.168.2.117--2014-07-14-10-53-01	c0301401	0	0
192.168.2.117--2014-07-14-11-17-44	c0301601	3	2
192.168.2.117--2014-07-14-11-42-09	c0301801	2	1
192.168.2.117--2014-07-14-12-06-57	c0302001	1	1
192.168.2.117--2014-07-14-12-32-05	c0302201	3	3
192.168.2.117--2014-07-14-12-57-44	c0302401	0	0
192.168.2.117--2014-07-14-13-23-14	c0302601	0	0
192.168.2.117--2014-07-14-13-48-10	c0302801	0	0
192.168.2.117--2014-07-14-14-13-21	c0303001	0	0
192.168.2.117--2014-07-14-14-38-38	c0303201	0	0
192.168.2.117--2014-07-14-15-04-34	c0303401	0	0
192.168.2.117--2014-07-14-15-29-13	c0303601	0	0
192.168.2.117--2014-07-14-15-54-01	c0303801	1	1
192.168.2.121--2014-07-14-08-22-36	c0100201	0	0
192.168.2.121--2014-07-14-08-48-23	c0100401	0	0
192.168.2.121--2014-07-14-09-12-58	c0100601	0	0
192.168.2.121--2014-07-14-09-38-18	c0100801	1	1
192.168.2.121--2014-07-14-10-03-38	c0101001	0	0
192.168.2.121--2014-07-14-10-28-11	c0101201	0	0
192.168.2.121--2014-07-14-10-53-00	c0101401	0	0
192.168.2.121--2014-07-14-11-17-44	c0101601	0	0
192.168.2.121--2014-07-14-11-42-08	c0101801	1	1
192.168.2.121--2014-07-14-12-06-56	c0102001	0	0
192.168.2.121--2014-07-14-12-32-04	c0102201	2	0
192.168.2.121--2014-07-14-12-57-43	c0102401	0	0
192.168.2.121--2014-07-14-13-23-14	c0102601	0	0
192.168.2.121--2014-07-14-13-48-09	c0102801	0	0
192.168.2.121--2014-07-14-14-13-20	c0103001	0	0
192.168.2.121--2014-07-14-14-38-37	c0103201	0	0
192.168.2.121--2014-07-14-15-04-33	c0103401	0	0
192.168.2.121--2014-07-14-15-29-13	c0103601	0	0
192.168.2.121--2014-07-14-15-54-00	c0103801	0	0
192.168.2.123--2014-07-14-08-22-41	c1100201	0	0
192.168.2.123--2014-07-14-08-48-27	c1100401	1	0
192.168.2.123--2014-07-14-09-13-02	c1100601	3	2
192.168.2.123--2014-07-14-09-38-22	c1100801	15	9
192.168.2.123--2014-07-14-10-03-42	c1101001	1	1
192.168.2.123--2014-07-14-10-28-15	c1101201	4	1
192.168.2.123--2014-07-14-10-53-05	c1101401	3	2
192.168.2.123--2014-07-14-11-17-48	c1101601	0	0
192.168.2.123--2014-07-14-11-42-13	c1101801	1	1
192.168.2.123--2014-07-14-12-07-00	c1102001	1	0
192.168.2.123--2014-07-14-12-32-10	c1102201	2	1
192.168.2.123--2014-07-14-12-57-47	c1102401	1	1
192.168.2.123--2014-07-14-13-23-19	c1102601	2	2
192.168.2.123--2014-07-14-13-48-13	c1102801	0	0
192.168.2.123--2014-07-14-14-13-25	c1103001	1	1
192.168.2.123--2014-07-14-14-38-41	c1103201	0	0
192.168.2.123--2014-07-14-15-04-37	c1103401	0	0
192.168.2.123--2014-07-14-15-29-17	c1103601	0	0
192.168.2.123--2014-07-14-15-54-04	c1103801	0	0
192.168.2.126--2014-07-14-08-22-40	c0800201	1	1
192.168.2.126--2014-07-14-08-48-26	c0800401	1	1
192.168.2.126--2014-07-14-09-13-01	c0800601	2	1
192.168.2.126--2014-07-14-09-38-21	c0800801	13	6
192.168.2.126--2014-07-14-10-03-41	c0801001	10	4
192.168.2.126--2014-07-14-10-28-14	c0801201	4	1
192.168.2.126--2014-07-14-10-53-04	c0801401	6	1
192.168.2.126--2014-07-14-11-17-47	c0801601	6	1
192.168.2.126--2014-07-14-11-42-12	c0801801	7	2
192.168.2.126--2014-07-14-12-06-59	c0802001	3	0
192.168.2.126--2014-07-14-12-32-08	c0802201	3	0
192.168.2.126--2014-07-14-12-57-46	c0802401	5	0
192.168.2.126--2014-07-14-13-23-17	c0802601	3	0
192.168.2.126--2014-07-14-13-48-12	c0802801	4	0
192.168.2.126--2014-07-14-14-13-23	c0803001	5	1
192.168.2.126--2014-07-14-14-38-40	c0803201	3	0
192.168.2.126--2014-07-14-15-04-36	c0803401	4	1
192.168.2.126--2014-07-14-15-29-16	c0803601	3	0
192.168.2.126--2014-07-14-15-54-03	c0803801	3	0
192.168.2.128--2014-07-14-08-22-39	c0700201	0	0
192.168.2.128--2014-07-14-08-48-25	c0700401	0	0
192.168.2.128--2014-07-14-09-13-00	c0700601	4	1
192.168.2.128--2014-07-14-09-38-20	c0700801	1	0
192.168.2.128--2014-07-14-10-03-40	c0701001	1	1
192.168.2.128--2014-07-14-10-28-14	c0701201	2	2
192.168.2.128--2014-07-14-10-53-03	c0701401	2	2
192.168.2.128--2014-07-14-11-17-46	c0701601	0	0
192.168.2.128--2014-07-14-11-42-11	c0701801	1	0
192.168.2.128--2014-07-14-12-06-59	c0702001	0	0
192.168.2.128--2014-07-14-12-32-07	c0702201	1	0
192.168.2.128--2014-07-14-12-57-46	c0702401	2	2
192.168.2.128--2014-07-14-13-23-16	c0702601	0	0
192.168.2.128--2014-07-14-13-48-12	c0702801	0	0
192.168.2.128--2014-07-14-14-13-23	c0703001	0	0
192.168.2.128--2014-07-14-14-38-40	c0703201	0	0
192.168.2.128--2014-07-14-15-04-35	c0703401	0	0
192.168.2.128--2014-07-14-15-29-15	c0703601	0	0
192.168.2.128--2014-07-14-15-54-03	c0703801	0	0
192.168.2.129--2014-07-14-08-22-41	c1000201	0	0
192.168.2.129--2014-07-14-08-48-27	c1000401	2	0
192.168.2.129--2014-07-14-09-13-01	c1000601	6	5
192.168.2.129--2014-07-14-09-38-22	c1000801	6	6
192.168.2.129--2014-07-14-10-03-42	c1001001	4	2
192.168.2.129--2014-07-14-10-28-15	c1001201	2	1
192.168.2.129--2014-07-14-10-53-04	c1001401	1	1
192.168.2.129--2014-07-14-11-17-47	c1001601	3	0
192.168.2.129--2014-07-14-11-42-13	c1001801	3	2
192.168.2.129--2014-07-14-12-07-00	c1002001	1	0
192.168.2.129--2014-07-14-12-32-09	c1002201	0	1
192.168.2.129--2014-07-14-12-57-47	c1002401	0	0
192.168.2.129--2014-07-14-13-23-18	c1002601	1	0
192.168.2.129--2014-07-14-13-48-13	c1002801	0	1
192.168.2.129--2014-07-14-14-13-24	c1003001	5	3
192.168.2.129--2014-07-14-14-38-41	c1003201	0	0
192.168.2.129--2014-07-14-15-04-37	c1003401	1	0
192.168.2.129--2014-07-14-15-29-17	c1003601	0	0
192.168.2.129--2014-07-14-15-54-04	c1003801	0	0
192.168.2.138--2014-07-14-08-22-37	c0200201	0	0
192.168.2.138--2014-07-14-08-48-23	c0200401	0	0
192.168.2.138--2014-07-14-09-12-58	c0200601	0	0
192.168.2.138--2014-07-14-09-38-18	c0200801	1	0
192.168.2.138--2014-07-14-10-03-38	c0201001	0	0
192.168.2.138--2014-07-14-10-28-11	c0201201	0	0
192.168.2.138--2014-07-14-10-53-01	c0201401	0	0
192.168.2.138--2014-07-14-11-17-44	c0201601	0	0
192.168.2.138--2014-07-14-11-42-09	c0201801	0	0
192.168.2.138--2014-07-14-12-06-56	c0202001	0	0
192.168.2.138--2014-07-14-12-32-04	c0202201	0	0
192.168.2.138--2014-07-14-12-57-43	c0202401	0	0
192.168.2.138--2014-07-14-13-23-14	c0202601	0	0
192.168.2.138--2014-07-14-13-48-09	c0202801	0	0
192.168.2.138--2014-07-14-14-13-20	c0203001	0	0
192.168.2.138--2014-07-14-14-38-38	c0203201	0	0
192.168.2.138--2014-07-14-15-04-33	c0203401	1	0
192.168.2.138--2014-07-14-15-29-13	c0203601	0	0
192.168.2.138--2014-07-14-15-54-00	c0203801	1	1
192.168.2.143--2014-07-14-08-22-37	c0400201	2	2
192.168.2.143--2014-07-14-08-48-24	c0400401	11	6
192.168.2.143--2014-07-14-09-12-59	c0400601	12	9
192.168.2.143--2014-07-14-09-38-19	c0400801	22	6
192.168.2.143--2014-07-14-10-03-39	c0401001	15	11
192.168.2.143--2014-07-14-10-28-12	c0401201	15	1
192.168.2.143--2014-07-14-10-53-02	c0401401	13	4
192.168.2.143--2014-07-14-11-17-45	c0401601	16	1
192.168.2.143--2014-07-14-11-42-10	c0401801	12	2
192.168.2.143--2014-07-14-12-06-57	c0402001	11	4
192.168.2.143--2014-07-14-12-32-05	c0402201	9	6
192.168.2.143--2014-07-14-12-57-44	c0402401	9	5
192.168.2.143--2014-07-14-13-23-15	c0402601	6	2
192.168.2.143--2014-07-14-13-48-10	c0402801	8	6
192.168.2.143--2014-07-14-14-13-21	c0403001	6	1
192.168.2.143--2014-07-14-14-38-38	c0403201	6	1
192.168.2.143--2014-07-14-15-04-34	c0403401	2	0
192.168.2.143--2014-07-14-15-29-14	c0403601	4	3
192.168.2.143--2014-07-14-15-54-01	c0403801	3	1
192.168.2.145--2014-07-14-08-22-36	c0000201	0	0
192.168.2.145--2014-07-14-08-48-22	c0000401	0	0
192.168.2.145--2014-07-14-09-12-57	c0000601	0	0
192.168.2.145--2014-07-14-09-38-17	c0000801	0	0
192.168.2.145--2014-07-14-10-03-37	c0001001	0	0
192.168.2.145--2014-07-14-10-28-11	c0001201	0	0
192.168.2.145--2014-07-14-10-53-00	c0001401	1	1
192.168.2.145--2014-07-14-11-17-43	c0001601	0	0
192.168.2.145--2014-07-14-11-42-08	c0001801	0	0
192.168.2.145--2014-07-14-12-06-55	c0002001	0	0
192.168.2.145--2014-07-14-12-32-03	c0002201	1	1
192.168.2.145--2014-07-14-12-57-42	c0002401	0	0
192.168.2.145--2014-07-14-13-23-13	c0002601	0	0
192.168.2.145--2014-07-14-13-48-08	c0002801	0	0
192.168.2.145--2014-07-14-14-13-19	c0003001	0	0
192.168.2.145--2014-07-14-14-38-37	c0003201	0	0
192.168.2.145--2014-07-14-15-04-32	c0003401	0	0
192.168.2.145--2014-07-14-15-29-12	c0003601	0	0
192.168.2.145--2014-07-14-15-54-00	c0003801	0	0
192.168.2.146--2014-07-14-08-22-39	c0600201	0	0
192.168.2.146--2014-07-14-08-48-25	c0600401	3	2
192.168.2.146--2014-07-14-09-13-00	c0600601	3	2
192.168.2.146--2014-07-14-09-38-20	c0600801	2	1
192.168.2.146--2014-07-14-10-03-40	c0601001	1	1
192.168.2.146--2014-07-14-10-28-13	c0601201	2	4
192.168.2.146--2014-07-14-10-53-03	c0601401	2	3
192.168.2.146--2014-07-14-11-17-46	c0601601	2	2
192.168.2.146--2014-07-14-11-42-11	c0601801	2	0
192.168.2.146--2014-07-14-12-06-58	c0602001	0	0
192.168.2.146--2014-07-14-12-32-06	c0602201	2	0
192.168.2.146--2014-07-14-12-57-45	c0602401	0	0
192.168.2.146--2014-07-14-13-23-16	c0602601	0	0
192.168.2.146--2014-07-14-13-48-11	c0602801	2	2
192.168.2.146--2014-07-14-14-13-22	c0603001	2	1
192.168.2.146--2014-07-14-14-38-39	c0603201	0	0
192.168.2.146--2014-07-14-15-04-35	c0603401	0	0
192.168.2.146--2014-07-14-15-29-15	c0603601	0	0
192.168.2.146--2014-07-14-15-54-02	c0603801	1	0
192.168.2.147--2014-07-14-08-22-40	c0900201	4	2
192.168.2.147--2014-07-14-08-48-26	c0900401	3	3
192.168.2.147--2014-07-14-09-13-01	c0900601	8	5
192.168.2.147--2014-07-14-09-38-21	c0900801	18	1
192.168.2.147--2014-07-14-10-03-41	c0901001	5	2
192.168.2.147--2014-07-14-10-28-14	c0901201	3	1
192.168.2.147--2014-07-14-10-53-04	c0901401	2	0
192.168.2.147--2014-07-14-11-17-47	c0901601	1	0
192.168.2.147--2014-07-14-11-42-12	c0901801	3	1
192.168.2.147--2014-07-14-12-06-59	c0902001	3	2
192.168.2.147--2014-07-14-12-32-08	c0902201	0	0
192.168.2.147--2014-07-14-12-57-46	c0902401	0	0
192.168.2.147--2014-07-14-13-23-17	c0902601	1	0
192.168.2.147--2014-07-14-13-48-12	c0902801	1	0
192.168.2.147--2014-07-14-14-13-23	c0903001	2	0
192.168.2.147--2014-07-14-14-38-41	c0903201	3	1
192.168.2.147--2014-07-14-15-04-36	c0903401	1	1
192.168.2.147--2014-07-14-15-29-16	c0903601	0	0
192.168.2.147--2014-07-14-15-54-04	c0903801	0	0
