# Supplementary material for: To Catch a Fly: Landing and Capture of Ceratitis capitata in a Jackson Trap with and without an Insecticide
Source: PLoS One. 2016 Feb 26;11(2):e0149869. doi: 10.1371/journal.pone.0149869 (PMC4768885; doi:10.1371/journal.pone.0149869)
Supplement: S1 File — Validation and automatic detection data are in separate plain text comma-separated-value (csv) files by date. Macros can be run in ImageJ 1.45b and contain settings used for automatic detection on each date. (ZIP) [file pone.0149869.s001.zip › S1_File/2014-07-18-validation.csv]

orig	proc	count	auto.
192.168.2.100--2014-07-18-08-26-50	c0500201	0	0
192.168.2.100--2014-07-18-08-51-15	c0500401	1	1
192.168.2.100--2014-07-18-09-21-05	c0500601	6	3
192.168.2.100--2014-07-18-09-54-32	c0500801	27	12
192.168.2.100--2014-07-18-10-27-59	c0501001	38	16
192.168.2.100--2014-07-18-11-01-13	c0501201	17	15
192.168.2.100--2014-07-18-11-34-28	c0501401	7	5
192.168.2.100--2014-07-18-12-08-10	c0501601	11	6
192.168.2.100--2014-07-18-12-41-36	c0501801	5	1
192.168.2.100--2014-07-18-13-15-27	c0502001	3	2
192.168.2.100--2014-07-18-13-48-53	c0502201	7	4
192.168.2.100--2014-07-18-14-22-35	c0502401	6	3
192.168.2.100--2014-07-18-14-55-55	c0502601	10	5
192.168.2.100--2014-07-18-15-29-14	c0502801	7	3
192.168.2.100--2014-07-18-16-03-05	c0503001	6	0
192.168.2.121--2014-07-18-08-26-49	c0100201	0	0
192.168.2.121--2014-07-18-08-51-14	c0100401	0	0
192.168.2.121--2014-07-18-09-21-00	c0100601	0	0
192.168.2.121--2014-07-18-09-54-28	c0100801	0	0
192.168.2.121--2014-07-18-10-27-54	c0101001	0	0
192.168.2.121--2014-07-18-11-01-09	c0101201	0	0
192.168.2.121--2014-07-18-11-34-24	c0101401	0	0
192.168.2.121--2014-07-18-12-08-06	c0101601	0	0
192.168.2.121--2014-07-18-12-41-31	c0101801	0	0
192.168.2.121--2014-07-18-13-15-23	c0102001	0	0
192.168.2.121--2014-07-18-13-48-49	c0102201	1	1
192.168.2.121--2014-07-18-14-22-30	c0102401	0	0
192.168.2.121--2014-07-18-14-55-50	c0102601	0	0
192.168.2.121--2014-07-18-15-29-09	c0102801	0	0
192.168.2.121--2014-07-18-16-03-00	c0103001	1	1
192.168.2.123--2014-07-18-08-26-53	c1100201	0	0
192.168.2.123--2014-07-18-08-51-18	c1100401	0	0
192.168.2.123--2014-07-18-09-21-07	c1100601	0	0
192.168.2.123--2014-07-18-09-54-35	c1100801	1	1
192.168.2.123--2014-07-18-10-28-01	c1101001	0	0
192.168.2.123--2014-07-18-11-01-16	c1101201	3	3
192.168.2.123--2014-07-18-11-34-31	c1101401	2	2
192.168.2.123--2014-07-18-12-08-13	c1101601	1	0
192.168.2.123--2014-07-18-12-41-38	c1101801	1	1
192.168.2.123--2014-07-18-13-15-29	c1102001	1	0
192.168.2.123--2014-07-18-13-48-56	c1102201	1	1
192.168.2.123--2014-07-18-14-22-38	c1102401	0	0
192.168.2.123--2014-07-18-14-55-58	c1102601	1	1
192.168.2.123--2014-07-18-15-29-16	c1102801	1	1
192.168.2.123--2014-07-18-16-03-07	c1103001	1	1
192.168.2.127--2014-07-18-08-26-52	c0800201	0	0
192.168.2.127--2014-07-18-08-51-17	c0800401	0	0
192.168.2.127--2014-07-18-09-21-06	c0800601	4	4
192.168.2.127--2014-07-18-09-54-34	c0800801	2	0
192.168.2.127--2014-07-18-10-28-00	c0801001	1	1
192.168.2.127--2014-07-18-11-01-14	c0801201	2	1
192.168.2.127--2014-07-18-11-34-30	c0801401	2	2
192.168.2.127--2014-07-18-12-08-11	c0801601	0	0
192.168.2.127--2014-07-18-12-41-37	c0801801	4	3
192.168.2.127--2014-07-18-13-15-28	c0802001	1	0
192.168.2.127--2014-07-18-13-48-55	c0802201	1	1
192.168.2.127--2014-07-18-14-22-36	c0802401	1	1
192.168.2.127--2014-07-18-14-55-56	c0802601	1	0
192.168.2.127--2014-07-18-15-29-15	c0802801	1	0
192.168.2.127--2014-07-18-16-03-06	c0803001	3	1
192.168.2.128--2014-07-18-08-26-51	c0700201	0	0
192.168.2.128--2014-07-18-08-51-16	c0700401	0	0
192.168.2.128--2014-07-18-09-21-05	c0700601	0	0
192.168.2.128--2014-07-18-09-54-33	c0700801	4	2
192.168.2.128--2014-07-18-10-27-59	c0701001	5	3
192.168.2.128--2014-07-18-11-01-14	c0701201	5	4
192.168.2.128--2014-07-18-11-34-30	c0701401	4	3
192.168.2.128--2014-07-18-12-08-11	c0701601	4	1
192.168.2.128--2014-07-18-12-41-37	c0701801	3	2
192.168.2.128--2014-07-18-13-15-28	c0702001	4	3
192.168.2.128--2014-07-18-13-48-54	c0702201	0	0
192.168.2.128--2014-07-18-14-22-36	c0702401	1	0
192.168.2.128--2014-07-18-14-55-56	c0702601	3	2
192.168.2.128--2014-07-18-15-29-14	c0702801	4	2
192.168.2.128--2014-07-18-16-03-06	c0703001	3	1
192.168.2.129--2014-07-18-08-26-52	c1000201	0	0
192.168.2.129--2014-07-18-08-51-18	c1000401	0	0
192.168.2.129--2014-07-18-09-21-07	c1000601	2	0
192.168.2.129--2014-07-18-09-54-35	c1000801	1	1
192.168.2.129--2014-07-18-10-28-01	c1001001	0	0
192.168.2.129--2014-07-18-11-01-15	c1001201	2	1
192.168.2.129--2014-07-18-11-34-31	c1001401	2	2
192.168.2.129--2014-07-18-12-08-12	c1001601	2	2
192.168.2.129--2014-07-18-12-41-38	c1001801	1	1
192.168.2.129--2014-07-18-13-15-29	c1002001	1	1
192.168.2.129--2014-07-18-13-48-56	c1002201	0	0
192.168.2.129--2014-07-18-14-22-37	c1002401	1	1
192.168.2.129--2014-07-18-14-55-57	c1002601	2	1
192.168.2.129--2014-07-18-15-29-16	c1002801	1	1
192.168.2.129--2014-07-18-16-03-07	c1003001	0	0
192.168.2.138--2014-07-18-08-26-49	c0200201	0	0
192.168.2.138--2014-07-18-08-51-14	c0200401	0	0
192.168.2.138--2014-07-18-09-21-01	c0200601	0	0
192.168.2.138--2014-07-18-09-54-28	c0200801	0	0
192.168.2.138--2014-07-18-10-27-55	c0201001	2	1
192.168.2.138--2014-07-18-11-01-09	c0201201	3	1
192.168.2.138--2014-07-18-11-34-24	c0201401	1	1
192.168.2.138--2014-07-18-12-08-06	c0201601	0	0
192.168.2.138--2014-07-18-12-41-32	c0201801	1	0
192.168.2.138--2014-07-18-13-15-23	c0202001	2	0
192.168.2.138--2014-07-18-13-48-49	c0202201	4	3
192.168.2.138--2014-07-18-14-22-31	c0202401	2	1
192.168.2.138--2014-07-18-14-55-51	c0202601	1	1
192.168.2.138--2014-07-18-15-29-10	c0202801	1	1
192.168.2.138--2014-07-18-16-03-01	c0203001	1	1
192.168.2.143--2014-07-18-08-26-50	c0400201	2	1
192.168.2.143--2014-07-18-08-51-15	c0400401	3	1
192.168.2.143--2014-07-18-09-21-04	c0400601	4	3
192.168.2.143--2014-07-18-09-54-32	c0400801	35	15
192.168.2.143--2014-07-18-10-27-58	c0401001	18	0
192.168.2.143--2014-07-18-11-01-13	c0401201	23	8
192.168.2.143--2014-07-18-11-34-28	c0401401	16	6
192.168.2.143--2014-07-18-12-08-10	c0401601	14	8
192.168.2.143--2014-07-18-12-41-35	c0401801	13	5
192.168.2.143--2014-07-18-13-15-26	c0402001	17	2
192.168.2.143--2014-07-18-13-48-53	c0402201	12	8
192.168.2.143--2014-07-18-14-22-34	c0402401	15	5
192.168.2.143--2014-07-18-14-55-55	c0402601	16	2
192.168.2.143--2014-07-18-15-29-13	c0402801	9	1
192.168.2.143--2014-07-18-16-03-04	c0403001	8	0
192.168.2.145--2014-07-18-08-26-48	c0000201	0	0
192.168.2.145--2014-07-18-08-51-13	c0000401	0	0
192.168.2.145--2014-07-18-09-21-00	c0000601	0	0
192.168.2.145--2014-07-18-09-54-28	c0000801	1	1
192.168.2.145--2014-07-18-10-27-54	c0001001	0	0
192.168.2.145--2014-07-18-11-01-08	c0001201	0	0
192.168.2.145--2014-07-18-11-34-24	c0001401	1	1
192.168.2.145--2014-07-18-12-08-05	c0001601	2	1
192.168.2.145--2014-07-18-12-41-31	c0001801	1	1
192.168.2.145--2014-07-18-13-15-22	c0002001	0	0
192.168.2.145--2014-07-18-13-48-48	c0002201	1	0
192.168.2.145--2014-07-18-14-22-30	c0002401	2	2
192.168.2.145--2014-07-18-14-55-50	c0002601	1	0
192.168.2.145--2014-07-18-15-29-09	c0002801	0	0
192.168.2.145--2014-07-18-16-03-00	c0003001	0	0
192.168.2.146--2014-07-18-08-26-51	c0600201	1	1
192.168.2.146--2014-07-18-08-51-16	c0600401	0	0
192.168.2.146--2014-07-18-09-21-05	c0600601	0	0
192.168.2.146--2014-07-18-09-54-33	c0600801	8	5
192.168.2.146--2014-07-18-10-27-59	c0601001	11	8
192.168.2.146--2014-07-18-11-01-13	c0601201	13	12
192.168.2.146--2014-07-18-11-34-29	c0601401	8	6
192.168.2.146--2014-07-18-12-08-11	c0601601	6	2
192.168.2.146--2014-07-18-12-41-36	c0601801	3	2
192.168.2.146--2014-07-18-13-15-27	c0602001	3	1
192.168.2.146--2014-07-18-13-48-54	c0602201	4	2
192.168.2.146--2014-07-18-14-22-35	c0602401	3	2
192.168.2.146--2014-07-18-14-55-55	c0602601	1	1
192.168.2.146--2014-07-18-15-29-14	c0602801	3	2
192.168.2.146--2014-07-18-16-03-05	c0603001	1	1
192.168.2.147--2014-07-18-08-26-52	c0900201	0	0
192.168.2.147--2014-07-18-08-51-17	c0900401	0	0
192.168.2.147--2014-07-18-09-21-06	c0900601	0	0
192.168.2.147--2014-07-18-09-54-34	c0900801	1	1
192.168.2.147--2014-07-18-10-28-00	c0901001	2	1
192.168.2.147--2014-07-18-11-01-15	c0901201	0	0
192.168.2.147--2014-07-18-11-34-31	c0901401	1	1
192.168.2.147--2014-07-18-12-08-12	c0901601	1	1
192.168.2.147--2014-07-18-12-41-38	c0901801	1	1
192.168.2.147--2014-07-18-13-15-29	c0902001	0	0
192.168.2.147--2014-07-18-13-48-55	c0902201	0	0
192.168.2.147--2014-07-18-14-22-37	c0902401	3	1
192.168.2.147--2014-07-18-14-55-57	c0902601	3	1
192.168.2.147--2014-07-18-15-29-15	c0902801	0	0
192.168.2.147--2014-07-18-16-03-07	c0903001	2	0
