# Supplementary material for: To Catch a Fly: Landing and Capture of Ceratitis capitata in a Jackson Trap with and without an Insecticide
Source: PLoS One. 2016 Feb 26;11(2):e0149869. doi: 10.1371/journal.pone.0149869 (PMC4768885; doi:10.1371/journal.pone.0149869)
Supplement: S1 File — Validation and automatic detection data are in separate plain text comma-separated-value (csv) files by date. Macros can be run in ImageJ 1.45b and contain settings used for automatic detection on each date. (ZIP) [file pone.0149869.s001.zip › S1_File/cat_em_validation.ijm]

//      An ImageJ macro named "cat_em.ijm"      //

// Stitch together 1/50 (adjustable and adjusted to 1/200) source and background subtracted images from 
// Auto_fly/ interruptible lure project for validation

// Nick Manoukis
// USDA-ARS
// Hilo, HI
// Sept 2011

// set source directories
dir1 = getDirectory("Choose directory with first set of images (ORIGINAL)");
dir2 = getDirectory("Choose directory with second set of images (SUBTRACTED)");

list1 = getFileList(dir1);
list2 = getFileList(dir2);
setBatchMode(true);

out= getDirectory("Choose destination directory");
// for (i=0;i<list2.length;i=i+) { //Usual
for (i=200;i<list2.length;i=i+200) { // every 50th, starting with img 50
     showProgress(i+1, list2.length);
     open(dir1+list1[i]);
     run("Size...", "width=720 height=480 average interpolation=Bilinear");
     rename("orig");
     open(dir2+list2[i]);
     rename("sub");
     run("Combine...", "stack1=orig stack2=sub");
     saveAs("JPG",out+list1[i]+"xxx"+list2[i]);
     close();
}

//open("/home/manoukis/2011-09-09/fixed0/192.168.2.198--2011-09-09-07-58-52.jpg");
//run("Size...", "width=720 height=480 average interpolation=Bilinear");
//open("/home/manoukis/2011-09-09/fixed0_diff_frames/2011_09_09_f0_00010.png");

//run("Combine...", "stack1=192.168.2.198--2011-09-09-07-58-52.jpg stack2=2011_09_09_f0_00010.png combine");

//if you leave out 'combine' above, combination is vertical
