# Supplementary material for: To Catch a Fly: Landing and Capture of Ceratitis capitata in a Jackson Trap with and without an Insecticide
Source: PLoS One. 2016 Feb 26;11(2):e0149869. doi: 10.1371/journal.pone.0149869 (PMC4768885; doi:10.1371/journal.pone.0149869)
Supplement: S1 File — Validation and automatic detection data are in separate plain text comma-separated-value (csv) files by date. Macros can be run in ImageJ 1.45b and contain settings used for automatic detection on each date. (ZIP) [file pone.0149869.s001.zip › S1_File/count_macro_2014-05-23.ijm]

// rough macro for counting flies on 2014-05-23 Jackson_CV project
//run("Image Sequence...", "open=/data/working/Jackson_trap_CV/2014-05-23/c00_diff_frames/c0000001.png number=3999 starting=1 increment=1 scale=100 file=[] or=[] sort use");
//run("Image Sequence...", "open=/data/working/Jackson_trap_CV/2014-05-23/c01_diff_frames/c0000001.png number=3999 starting=1 increment=1 scale=100 file=[] or=[] sort use");
//run("Image Sequence...", "open=/data/working/Jackson_trap_CV/2014-05-23/c02_diff_frames/c0000001.png number=3999 starting=1 increment=1 scale=100 file=[] or=[] sort use");
//run("Image Sequence...", "open=/data/working/Jackson_trap_CV/2014-05-23/c03_diff_frames/c0000001.png number=3999 starting=1 increment=1 scale=100 file=[] or=[] sort use");
//run("Image Sequence...", "open=/data/working/Jackson_trap_CV/2014-05-23/c04_diff_frames/c0000001.png number=3999 starting=1 increment=1 scale=100 file=[] or=[] sort use");
//run("Image Sequence...", "open=/data/working/Jackson_trap_CV/2014-05-23/c05_diff_frames/c0000001.png number=3999 starting=1 increment=1 scale=100 file=[] or=[] sort use");
//run("Image Sequence...", "open=/data/working/Jackson_trap_CV/2014-05-23/c06_diff_frames/c0000001.png number=3999 starting=1 increment=1 scale=100 file=[] or=[] sort use");
//run("Image Sequence...", "open=/data/working/Jackson_trap_CV/2014-05-23/c07_diff_frames/c0000001.png number=3999 starting=1 increment=1 scale=100 file=[] or=[] sort use");
//run("Image Sequence...", "open=/data/working/Jackson_trap_CV/2014-05-23/c08_diff_frames/c0000001.png number=3999 starting=1 increment=1 scale=100 file=[] or=[] sort use");
//run("Image Sequence...", "open=/data/working/Jackson_trap_CV/2014-05-23/c09_diff_frames/c0000001.png number=3999 starting=1 increment=1 scale=100 file=[] or=[] sort use");
//run("Image Sequence...", "open=/data/working/Jackson_trap_CV/2014-05-23/c10_diff_frames/c0000001.png number=3999 starting=1 increment=1 scale=100 file=[] or=[] sort use");
run("Image Sequence...", "open=/data/working/Jackson_trap_CV/2014-05-23/c11_diff_frames/c0000001.png number=3999 starting=1 increment=1 scale=100 file=[] or=[] sort use");

run("8-bit");
setThreshold(19, 255);
run("Convert to Mask", "  black");
run("Options...", "iterations=1 count=1 black edm=Overwrite do=Open stack");
run("Options...", "iterations=2 count=1 black edm=Overwrite do=Close stack");

//makePolygon(1,84,604,30,444,267,307,274,166,299,8,114); //fixed00
//makePolygon(0,29,315,11,622,7,481,234,437,231,179,236); //fixed01
//makePolygon(109,55,600,58,719,130,718,161,1,161,2,134); //fixed02_upper
//makePolygon(605,399,109,405,4,230,1,166,718,165,718,239); //fixed02_lower
//makePolygon(33,28,700,22,718,148,717,322,705,386,672,459,33,477,2,225);//fixed03

//makePolygon(4,22,154,15,710,6,443,218,135,241,121,236,1,69); //fixed04
//makePolygon(680,98,537,84,1,98,109,289,407,266);//fixed05
//makePolygon(12,120,661,132,554,44,116,26); //fixed06_upper
//makePolygon(106,350,553,356,665,139,8,119);//fixed06_lower
//makePolygon(56,18,701,14,705,222,677,453,41,460,22,117);//fixed07
//makePolygon(3,62,651,34,431,256,118,279,1,119); //fixed08
//makePolygon(707,60,3,52,4,88,216,280,533,291); //fixed09
//makePolygon(23,178,154,84,595,83,714,175); //fixed10_upper
//makePolygon(144,399,602,408,719,183,20,181); //fixed10_lower
makePolygon(52,42,675,65,685,286,660,479,17,478,10,240,31,84); //fixed11


run("Analyze Particles...", "size=50-950 circularity=0.00-1.00 show=Nothing exclude clear include summarize in_situ stack");
