# Supplementary material for: To Catch a Fly: Landing and Capture of Ceratitis capitata in a Jackson Trap with and without an Insecticide
Source: PLoS One. 2016 Feb 26;11(2):e0149869. doi: 10.1371/journal.pone.0149869 (PMC4768885; doi:10.1371/journal.pone.0149869)
Supplement: S1 File — Validation and automatic detection data are in separate plain text comma-separated-value (csv) files by date. Macros can be run in ImageJ 1.45b and contain settings used for automatic detection on each date. (ZIP) [file pone.0149869.s001.zip › S1_File/count_macro_2014-05-30.ijm]

// rough macro for counting flies on 2014-05-30 Jackson_CV project
//run("Image Sequence...", "open=/data/manoukis/working/Jackson_trap_CV/2014-05-30/c00_diff_frames/c0000001.png number=3970 starting=1 increment=1 scale=100 file=[] or=[] sort use");
//run("Image Sequence...", "open=/data/manoukis/working/Jackson_trap_CV/2014-05-30/c01_diff_frames/c0100001.png number=3970 starting=1 increment=1 scale=100 file=[] or=[] sort use");
//run("Image Sequence...", "open=/data/manoukis/working/Jackson_trap_CV/2014-05-30/c02_diff_frames/c0200001.png number=3969 starting=1 increment=1 scale=100 file=[] or=[] sort use");
//run("Image Sequence...", "open=/data/manoukis/working/Jackson_trap_CV/2014-05-30/c03_diff_frames/c0300001.png number=3969 starting=1 increment=1 scale=100 file=[] or=[] sort use");
//run("Image Sequence...", "open=/data/manoukis/working/Jackson_trap_CV/2014-05-30/c04_diff_frames/c0400001.png number=3969 starting=1 increment=1 scale=100 file=[] or=[] sort use");
//run("Image Sequence...", "open=/data/manoukis/working/Jackson_trap_CV/2014-05-30/c05_diff_frames/c0500001.png number=3969 starting=1 increment=1 scale=100 file=[] or=[] sort use");
//run("Image Sequence...", "open=/data/manoukis/working/Jackson_trap_CV/2014-05-30/c06_diff_frames/c0600001.png number=3969 starting=1 increment=1 scale=100 file=[] or=[] sort use");
//run("Image Sequence...", "open=/data/manoukis/working/Jackson_trap_CV/2014-05-30/c07_diff_frames/c0700001.png number=3969 starting=1 increment=1 scale=100 file=[] or=[] sort use");
//run("Image Sequence...", "open=/data/manoukis/working/Jackson_trap_CV/2014-05-30/c08_diff_frames/c0800001.png number=3969 starting=1 increment=1 scale=100 file=[] or=[] sort use");
//run("Image Sequence...", "open=/data/manoukis/working/Jackson_trap_CV/2014-05-30/c09_diff_frames/c0900001.png number=3969 starting=1 increment=1 scale=100 file=[] or=[] sort use");
//run("Image Sequence...", "open=/data/manoukis/working/Jackson_trap_CV/2014-05-30/c10_diff_frames/c1000001.png number=3969 starting=1 increment=1 scale=100 file=[] or=[] sort use");
run("Image Sequence...", "open=/data/manoukis/working/Jackson_trap_CV/2014-05-30/c11_diff_frames/c1100001.png number=3969 starting=1 increment=1 scale=100 file=[] or=[] sort use");


run("8-bit");
setThreshold(19, 255);
run("Convert to Mask", "  black");
run("Options...", "iterations=1 count=1 black edm=Overwrite do=Open stack");
run("Options...", "iterations=2 count=1 black edm=Overwrite do=Close stack");

//makePolygon(0,124,537,99,379,308,269,307,139,328,1,133);//fixed00
//makePolygon(2,156,598,111,490,343,180,364); //fixed01
//makePolygon(0,242,114,86,606,91,718,216,718,276,3,272);//fixed02 upper
//makePolygon(1,281,718,284,718,325,601,432,121,431,0,306);//fixed02 lower
//makePolygon(53,42,668,38,668,82,693,237,660,403,654,457,73,451,4,235,5,139);//fixed03
//makePolygon(8,169,142,152,716,129,436,318,122,349);//fixed04
//makePolygon(3,97,317,50,515,24,661,19,469,242,179,284,1,103);//fixed05
//makePolygon(0,170,3,152,112,46,601,54,718,151,718,184,4,179);//fixed06 upper
//makePolygon(107,393,3,213,3,186,718,198,714,247,601,395);//fixed06 lower
//makePolygon(0,201,33,22,657,56,707,204,695,308,635,461,26,469,1,310);//fixed07
//makePolygon(2,53,719,11,711,46,474,284,155,312,3,84);//fixed08
//makePolygon(0,111,719,12,596,256,538,253,289,279,3,116);//fixed09
//makePolygon(2,159,121,54,572,56,692,166);//fixed10 upper
//makePolygon(1,166,695,169,577,371,126,367);//fixed10 lower
makePolygon(54,22,677,48,718,278,711,353,646,460,30,454,14,228,31,64);//fixed 11


run("Analyze Particles...", "size=50-950 circularity=0.00-1.00 show=Nothing exclude clear include summarize in_situ stack");
