# Supplementary material for: To Catch a Fly: Landing and Capture of Ceratitis capitata in a Jackson Trap with and without an Insecticide
Source: PLoS One. 2016 Feb 26;11(2):e0149869. doi: 10.1371/journal.pone.0149869 (PMC4768885; doi:10.1371/journal.pone.0149869)
Supplement: S1 File — Validation and automatic detection data are in separate plain text comma-separated-value (csv) files by date. Macros can be run in ImageJ 1.45b and contain settings used for automatic detection on each date. (ZIP) [file pone.0149869.s001.zip › S1_File/count_macro_2014-06-16.ijm]

// rough macro for counting flies on 2014-06-16 Jackson_CV project

//run("Image Sequence...", "open=/data/manoukis/working/Jackson_trap_CV/2014-06-16/c00_diff_frames/c0000001.png number=3839 starting=1 increment=1 scale=100 file=[] or=[] sort use");
//run("Image Sequence...", "open=/data/manoukis/working/Jackson_trap_CV/2014-06-16/c01_diff_frames/c0100001.png number=3839 starting=1 increment=1 scale=100 file=[] or=[] sort use");
//run("Image Sequence...", "open=/data/manoukis/working/Jackson_trap_CV/2014-06-16/c02_diff_frames/c0200001.png number=3839 starting=1 increment=1 scale=100 file=[] or=[] sort use");
//run("Image Sequence...", "open=/data/manoukis/working/Jackson_trap_CV/2014-06-16/c03_diff_frames/c0300001.png number=3839 starting=1 increment=1 scale=100 file=[] or=[] sort use");
//run("Image Sequence...", "open=/data/manoukis/working/Jackson_trap_CV/2014-06-16/c04_diff_frames/c0400001.png number=3839 starting=1 increment=1 scale=100 file=[] or=[] sort use");
//run("Image Sequence...", "open=/data/manoukis/working/Jackson_trap_CV/2014-06-16/c05_diff_frames/c0500001.png number=3839 starting=1 increment=1 scale=100 file=[] or=[] sort use");
//run("Image Sequence...", "open=/data/manoukis/working/Jackson_trap_CV/2014-06-16/c06_diff_frames/c0600001.png number=3839 starting=1 increment=1 scale=100 file=[] or=[] sort use");
//run("Image Sequence...", "open=/data/manoukis/working/Jackson_trap_CV/2014-06-16/c07_diff_frames/c0700001.png number=3839 starting=1 increment=1 scale=100 file=[] or=[] sort use");
//run("Image Sequence...", "open=/data/manoukis/working/Jackson_trap_CV/2014-06-16/c08_diff_frames/c0800001.png number=3839 starting=1 increment=1 scale=100 file=[] or=[] sort use");
//run("Image Sequence...", "open=/data/manoukis/working/Jackson_trap_CV/2014-06-16/c09_diff_frames/c0900001.png number=3839 starting=1 increment=1 scale=100 file=[] or=[] sort use");
//run("Image Sequence...", "open=/data/manoukis/working/Jackson_trap_CV/2014-06-16/c10_diff_frames/c1000001.png number=3839 starting=1 increment=1 scale=100 file=[] or=[] sort use");
run("Image Sequence...", "open=/data/manoukis/working/Jackson_trap_CV/2014-06-16/c11_diff_frames/c1100001.png number=3839 starting=1 increment=1 scale=100 file=[] or=[] sort use");


run("8-bit");
setThreshold(19, 255);
run("Convert to Mask", "  black");
run("Options...", "iterations=1 count=1 black edm=Overwrite do=Open stack");
run("Options...", "iterations=2 count=1 black edm=Overwrite do=Close stack");

//makePolygon(2,83,714,97,481,335,153,339,1,88);//fixed00
//makePolygon(2,236,696,82,544,372,212,446);//fixed01
//makePolygon(132,43,626,49,715,171,717,220,4,207,4,166);//fixed02 upper
//makePolygon(3,213,715,227,715,278,612,402,128,391,0,247);//fixed02 lower
//makePolygon(44,52,624,62,620,476,29,478);//fixed03
//makePolygon(22,212,678,130,421,316,137,362);//fixed04
//makePolygon(34,59,719,84,482,299,179,298);//fixed05
//makePolygon(120,77,579,68,710,194,17,215);//fixed06 upper
//makePolygon(17,219,715,188,600,396,129,415);//fixed06 lower
//makePolygon(42,17,646,9,676,433,44,473);//fixed07
//makePolygon(216,167,373,158,517,122,696,358,73,438);//fixed08
//makePolygon(42,65,705,99,499,305,178,293);//fixed09
//makePolygon(108,98,577,85,714,300,2,325,2,279);//fixed10 upper
//makePolygon(2,317,714,300,588,421,123,431,3,345);//fixed10 lower
makePolygon(30,6,710,18,716,475,14,477,33,257);//fixed 11


run("Analyze Particles...", "size=50-950 circularity=0.00-1.00 show=Nothing exclude clear include summarize in_situ stack");
