# Supplementary material for: To Catch a Fly: Landing and Capture of Ceratitis capitata in a Jackson Trap with and without an Insecticide
Source: PLoS One. 2016 Feb 26;11(2):e0149869. doi: 10.1371/journal.pone.0149869 (PMC4768885; doi:10.1371/journal.pone.0149869)
Supplement: S1 File — Validation and automatic detection data are in separate plain text comma-separated-value (csv) files by date. Macros can be run in ImageJ 1.45b and contain settings used for automatic detection on each date. (ZIP) [file pone.0149869.s001.zip › S1_File/count_macro_2014-06-23.ijm]

// rough macro for counting flies on 2014-06-23 Jackson_CV project
//run("Image Sequence...", "open=/data/manoukis/working/Jackson_trap_CV/2014-06-23/c00_diff_frames/c0000001.png number=3699 starting=1 increment=1 scale=100 file=[] or=[] sort use");
//run("Image Sequence...", "open=/data/manoukis/working/Jackson_trap_CV/2014-06-23/c01_diff_frames/c0100001.png number=3699 starting=1 increment=1 scale=100 file=[] or=[] sort use");
//run("Image Sequence...", "open=/data/manoukis/working/Jackson_trap_CV/2014-06-23/c02_diff_frames/c0200001.png number=3699 starting=1 increment=1 scale=100 file=[] or=[] sort use");
//run("Image Sequence...", "open=/data/manoukis/working/Jackson_trap_CV/2014-06-23/c03_diff_frames/c0300001.png number=3699 starting=1 increment=1 scale=100 file=[] or=[] sort use");
//run("Image Sequence...", "open=/data/manoukis/working/Jackson_trap_CV/2014-06-23/c04_diff_frames/c0400001.png number=3699 starting=1 increment=1 scale=100 file=[] or=[] sort use");
//run("Image Sequence...", "open=/data/manoukis/working/Jackson_trap_CV/2014-06-23/c05_diff_frames/c0500001.png number=3699 starting=1 increment=1 scale=100 file=[] or=[] sort use");
//run("Image Sequence...", "open=/data/manoukis/working/Jackson_trap_CV/2014-06-23/c06_diff_frames/c0600001.png number=3699 starting=1 increment=1 scale=100 file=[] or=[] sort use");
//run("Image Sequence...", "open=/data/manoukis/working/Jackson_trap_CV/2014-06-23/c07_diff_frames/c0700001.png number=3699 starting=1 increment=1 scale=100 file=[] or=[] sort use");
//run("Image Sequence...", "open=/data/manoukis/working/Jackson_trap_CV/2014-06-23/c08_diff_frames/c0800001.png number=3699 starting=1 increment=1 scale=100 file=[] or=[] sort use");
//run("Image Sequence...", "open=/data/manoukis/working/Jackson_trap_CV/2014-06-23/c09_diff_frames/c0900001.png number=3699 starting=1 increment=1 scale=100 file=[] or=[] sort use");
//run("Image Sequence...", "open=/data/manoukis/working/Jackson_trap_CV/2014-06-23/c10_diff_frames/c1000001.png number=3698 starting=1 increment=1 scale=100 file=[] or=[] sort use");
//run("Image Sequence...", "open=/data/manoukis/working/Jackson_trap_CV/2014-06-23/c11_diff_frames/c1100001.png number=3698 starting=1 increment=1 scale=100 file=[] or=[] sort use");


run("8-bit");
setThreshold(19, 255);
run("Convert to Mask", "  black");
run("Options...", "iterations=1 count=1 black edm=Overwrite do=Open stack");
run("Options...", "iterations=2 count=1 black edm=Overwrite do=Close stack");


//makePolygon(4,167,661,165,454,392,127,407,2,195,2,172);//fixed00
//makePolygon(675,36,5,36,2,74,175,343,509,343);//fixed01
//makePolygon(140,98,618,99,715,252,716,295,0,281,0,240);//fixed02_u
//makePolygon(0,283,716,301,716,339,611,456,131,441,1,318);//fixed02_l
//makePolygon(56,39,654,50,632,479,54,451);//fixed03
makePolygon(10,183,562,3,602,3,440,251,179,342);//fixed04
//makePolygon(3,121,352,108,716,123,487,350,167,367);//fixed05
//makePolygon(136,62,596,69,715,176,715,202,10,195);//fixed06_u
//makePolygon(10,204,715,209,605,413,120,412);//fixed06_l
//makePolygon(29,6,618,7,643,426,22,447);//fixed07
//makePolygon(192,167,476,125,658,337,95,428);//fixed08
//makePolygon(42,122,714,122,714,195,530,381,190,389);//fixed09
//makePolygon(113,112,580,86,718,287,2,318,4,273);//fixed10_u
//makePolygon(4,331,715,299,618,425,141,446,7,338);//fixed10_l
//makePolygon(35,6,701,32,656,477,22,477);//fixed11


//run("Analyze Particles...", "size=50-950 circularity=0.00-1.00 show=Nothing exclude clear include summarize in_situ stack");
