# Supplementary material for: To Catch a Fly: Landing and Capture of Ceratitis capitata in a Jackson Trap with and without an Insecticide
Source: PLoS One. 2016 Feb 26;11(2):e0149869. doi: 10.1371/journal.pone.0149869 (PMC4768885; doi:10.1371/journal.pone.0149869)
Supplement: S1 File — Validation and automatic detection data are in separate plain text comma-separated-value (csv) files by date. Macros can be run in ImageJ 1.45b and contain settings used for automatic detection on each date. (ZIP) [file pone.0149869.s001.zip › S1_File/count_macro_2014-07-07.ijm]

// rough macro for counting flies on 2014-07-07 Jackson_CV project
//run("Image Sequence...", "open=/data/manoukis/working/Jackson_trap_CV/2014-07-07/c00_diff_frames/c0000001.png number=3866 starting=1 increment=1 scale=100 file=[] or=[] sort use");
//run("Image Sequence...", "open=/data/manoukis/working/Jackson_trap_CV/2014-07-07/c01_diff_frames/c0100001.png number=3866 starting=1 increment=1 scale=100 file=[] or=[] sort use");
//run("Image Sequence...", "open=/data/manoukis/working/Jackson_trap_CV/2014-07-07/c02_diff_frames/c0200001.png number=3866 starting=1 increment=1 scale=100 file=[] or=[] sort use");
//run("Image Sequence...", "open=/data/manoukis/working/Jackson_trap_CV/2014-07-07/c03_diff_frames/c0300001.png number=3866 starting=1 increment=1 scale=100 file=[] or=[] sort use");
//run("Image Sequence...", "open=/data/manoukis/working/Jackson_trap_CV/2014-07-07/c04_diff_frames/c0400001.png number=3866 starting=1 increment=1 scale=100 file=[] or=[] sort use");
//run("Image Sequence...", "open=/data/manoukis/working/Jackson_trap_CV/2014-07-07/c05_diff_frames/c0500001.png number=3866 starting=1 increment=1 scale=100 file=[] or=[] sort use");
//run("Image Sequence...", "open=/data/manoukis/working/Jackson_trap_CV/2014-07-07/c06_diff_frames/c0600001.png number=3866 starting=1 increment=1 scale=100 file=[] or=[] sort use");
//run("Image Sequence...", "open=/data/manoukis/working/Jackson_trap_CV/2014-07-07/c07_diff_frames/c0700001.png number=3866 starting=1 increment=1 scale=100 file=[] or=[] sort use");
//run("Image Sequence...", "open=/data/manoukis/working/Jackson_trap_CV/2014-07-07/c08_diff_frames/c0800001.png number=3866 starting=1 increment=1 scale=100 file=[] or=[] sort use");
//run("Image Sequence...", "open=/data/manoukis/working/Jackson_trap_CV/2014-07-07/c09_diff_frames/c0900001.png number=3866 starting=1 increment=1 scale=100 file=[] or=[] sort use");
//run("Image Sequence...", "open=/data/manoukis/working/Jackson_trap_CV/2014-07-07/c10_diff_frames/c1000001.png number=3866 starting=1 increment=1 scale=100 file=[] or=[] sort use");
run("Image Sequence...", "open=/data/manoukis/working/Jackson_trap_CV/2014-07-07/c11_diff_frames/c1100001.png number=3866 starting=1 increment=1 scale=100 file=[] or=[] sort use");


run("8-bit");
setThreshold(19, 255);
run("Convert to Mask", "  black");
run("Options...", "iterations=1 count=1 black edm=Overwrite do=Open stack");
run("Options...", "iterations=2 count=1 black edm=Overwrite do=Close stack");

//fixed00
//makePolygon(42,68,698,43,503,282,194,305);
//fixed01
//makePolygon(659,32,1,49,3,90,153,300,476,283,664,33);
//fixed02 (u,l)
//makePolygon(131,73,620,66,719,188,718,254,3,259,3,232);
//makePolygon(1,268,719,264,716,321,626,420,138,420,3,284);
//fixed03
//makePolygon(68,21,674,17,666,445,86,445);
//fixed04
//makePolygon(3,162,634,72,435,292,145,364);
//fixed05
//makePolygon(708,97,79,131,216,376,502,352);
//fixed06 (u,l)
//makePolygon(99,29,591,32,718,182,718,195,1,199,2,151);
//makePolygon(0,208,717,201,595,382,102,386,4,267);
//fixed07
//makePolygon(76,51,645,50,682,453,73,477);
//fixed08
//makePolygon(525,243,235,244,63,478,664,476);
//fixed09
//makePolygon(94,178,541,141,715,143,525,322,228,353);
//fixed10 (u,l)
//makePolygon(129,72,607,55,716,275,3,280,2,250);
//makePolygon(0,286,717,278,606,408,141,406,2,307);
//fixed11
makePolygon(45,5,701,21,685,453,56,476);


run("Analyze Particles...", "size=50-950 circularity=0.00-1.00 show=Nothing exclude clear include summarize in_situ stack");
