# Supplementary material for: To Catch a Fly: Landing and Capture of Ceratitis capitata in a Jackson Trap with and without an Insecticide
Source: PLoS One. 2016 Feb 26;11(2):e0149869. doi: 10.1371/journal.pone.0149869 (PMC4768885; doi:10.1371/journal.pone.0149869)
Supplement: S1 File — Validation and automatic detection data are in separate plain text comma-separated-value (csv) files by date. Macros can be run in ImageJ 1.45b and contain settings used for automatic detection on each date. (ZIP) [file pone.0149869.s001.zip › S1_File/count_macro_2014-07-14.ijm]

// rough macro for counting flies on 2014-05-30 Jackson_CV project
//run("Image Sequence...", "open=/data/manoukis/working/Jackson_trap_CV/2014-07-14/c00_diff_frames/c0000001.png number=3873 starting=1 increment=1 scale=100 file=[] or=[] sort use");
//run("Image Sequence...", "open=/data/manoukis/working/Jackson_trap_CV/2014-07-14/c01_diff_frames/c0100001.png number=3873 starting=1 increment=1 scale=100 file=[] or=[] sort use");
//run("Image Sequence...", "open=/data/manoukis/working/Jackson_trap_CV/2014-07-14/c02_diff_frames/c0200001.png number=3873 starting=1 increment=1 scale=100 file=[] or=[] sort use");
//run("Image Sequence...", "open=/data/manoukis/working/Jackson_trap_CV/2014-07-14/c03_diff_frames/c0300001.png number=3873 starting=1 increment=1 scale=100 file=[] or=[] sort use");
//run("Image Sequence...", "open=/data/manoukis/working/Jackson_trap_CV/2014-07-14/c04_diff_frames/c0400001.png number=3873 starting=1 increment=1 scale=100 file=[] or=[] sort use");
//run("Image Sequence...", "open=/data/manoukis/working/Jackson_trap_CV/2014-07-14/c05_diff_frames/c0500001.png number=3872 starting=1 increment=1 scale=100 file=[] or=[] sort use");
//run("Image Sequence...", "open=/data/manoukis/working/Jackson_trap_CV/2014-07-14/c06_diff_frames/c0600001.png number=3872 starting=1 increment=1 scale=100 file=[] or=[] sort use");
//run("Image Sequence...", "open=/data/manoukis/working/Jackson_trap_CV/2014-07-14/c07_diff_frames/c0700001.png number=3872 starting=1 increment=1 scale=100 file=[] or=[] sort use");
//run("Image Sequence...", "open=/data/manoukis/working/Jackson_trap_CV/2014-07-14/c08_diff_frames/c0800001.png number=3872 starting=1 increment=1 scale=100 file=[] or=[] sort use");
//run("Image Sequence...", "open=/data/manoukis/working/Jackson_trap_CV/2014-07-14/c09_diff_frames/c0900001.png number=3872 starting=1 increment=1 scale=100 file=[] or=[] sort use");
//run("Image Sequence...", "open=/data/manoukis/working/Jackson_trap_CV/2014-07-14/c10_diff_frames/c1000001.png number=3872 starting=1 increment=1 scale=100 file=[] or=[] sort use");
run("Image Sequence...", "open=/data/manoukis/working/Jackson_trap_CV/2014-07-14/c11_diff_frames/c1100001.png number=3872 starting=1 increment=1 scale=100 file=[] or=[] sort use");


run("8-bit");
setThreshold(19, 255);
run("Convert to Mask", "  black");
run("Options...", "iterations=1 count=1 black edm=Overwrite do=Open stack");
run("Options...", "iterations=2 count=1 black edm=Overwrite do=Close stack");

//fixed00
//makePolygon(17,28,715,7,717,110,537,305,195,323);
//fixed01
//makePolygon(60,3,716,5,515,271,489,266,203,263);
//fixed02 (u,l)
//makePolygon(97,97,571,104,718,246,716,269,2,271,1,222);
//makePolygon(1,281,718,277,717,307,580,443,95,455,1,333);
//fixed03
//makePolygon(66,62,660,69,664,477,60,476);
//fixed04
//makePolygon(64,73,687,46,438,249,170,270);
//fixed05
//makePolygon(39,102,707,98,505,365,210,375);
//fixed06 (u,l)
//makePolygon(136,101,611,74,719,230,693,238,2,265);
//makePolygon(0,275,716,241,634,430,147,439);
//fixed07
//makePolygon(92,30,645,30,663,54,660,466,645,471,42,437);
//fixed08
//makePolygon(202,204,338,210,407,206,513,195,681,478,47,478);
//fixed09
//makePolygon(18,37,717,80,521,303,503,296,193,284);
//fixed10 (u,l)
//makePolygon(129,50,605,30,698,220,1,220,1,191);
//makePolygon(2,232,696,222,595,389,135,371,3,258);
//fixed11
makePolygon(38,2,671,20,664,438,323,477,45,476,38,7);

run("Analyze Particles...", "size=50-950 circularity=0.00-1.00 show=Nothing exclude clear include summarize in_situ stack");
