# Supplementary material for: To Catch a Fly: Landing and Capture of Ceratitis capitata in a Jackson Trap with and without an Insecticide
Source: PLoS One. 2016 Feb 26;11(2):e0149869. doi: 10.1371/journal.pone.0149869 (PMC4768885; doi:10.1371/journal.pone.0149869)
Supplement: S1 File — Validation and automatic detection data are in separate plain text comma-separated-value (csv) files by date. Macros can be run in ImageJ 1.45b and contain settings used for automatic detection on each date. (ZIP) [file pone.0149869.s001.zip › S1_File/count_macro_2014-07-18.ijm]

// rough macro for counting flies on 2014-07-18 Jackson_CV project
//run("Image Sequence...", "open=/data/manoukis/working/Jackson_trap_CV/2014-07-18/c00_diff_frames/c0000001.png number=3075 starting=1 increment=1 scale=100 file=[] or=[] sort use");
//run("Image Sequence...", "open=/data/manoukis/working/Jackson_trap_CV/2014-07-18/c01_diff_frames/c0100001.png number=3075 starting=1 increment=1 scale=100 file=[] or=[] sort use");
//run("Image Sequence...", "open=/data/manoukis/working/Jackson_trap_CV/2014-07-18/c02_diff_frames/c0200001.png number=3075 starting=1 increment=1 scale=100 file=[] or=[] sort use");
//run("Image Sequence...", "open=/data/manoukis/working/Jackson_trap_CV/2014-07-18/c03_diff_frames/c0300001.png number=504 starting=1 increment=1 scale=100 file=[] or=[] sort use");
//run("Image Sequence...", "open=/data/manoukis/working/Jackson_trap_CV/2014-07-18/c04_diff_frames/c0400001.png number=3074 starting=1 increment=1 scale=100 file=[] or=[] sort use");
//run("Image Sequence...", "open=/data/manoukis/working/Jackson_trap_CV/2014-07-18/c05_diff_frames/c0500001.png number=3074 starting=1 increment=1 scale=100 file=[] or=[] sort use");
//run("Image Sequence...", "open=/data/manoukis/working/Jackson_trap_CV/2014-07-18/c06_diff_frames/c0600001.png number=3074 starting=1 increment=1 scale=100 file=[] or=[] sort use");
//run("Image Sequence...", "open=/data/manoukis/working/Jackson_trap_CV/2014-07-18/c07_diff_frames/c0700001.png number=3074 starting=1 increment=1 scale=100 file=[] or=[] sort use");
//run("Image Sequence...", "open=/data/manoukis/working/Jackson_trap_CV/2014-07-18/c08_diff_frames/c0800001.png number=3074 starting=1 increment=1 scale=100 file=[] or=[] sort use");
//run("Image Sequence...", "open=/data/manoukis/working/Jackson_trap_CV/2014-07-18/c09_diff_frames/c0900001.png number=3074 starting=1 increment=1 scale=100 file=[] or=[] sort use");
//run("Image Sequence...", "open=/data/manoukis/working/Jackson_trap_CV/2014-07-18/c10_diff_frames/c1000001.png number=3074 starting=1 increment=1 scale=100 file=[] or=[] sort use");
run("Image Sequence...", "open=/data/manoukis/working/Jackson_trap_CV/2014-07-18/c11_diff_frames/c1100001.png number=3074 starting=1 increment=1 scale=100 file=[] or=[] sort use");

run("8-bit");
setThreshold(19, 255);
run("Convert to Mask", "  black");
run("Options...", "iterations=1 count=1 black edm=Overwrite do=Open stack");
run("Options...", "iterations=2 count=1 black edm=Overwrite do=Close stack");

//fixed00
//makePolygon(25,67,714,70,517,335,200,336);
//fixed01
//makePolygon(1,18,717,82,716,107,463,302,134,289);
//fixed02 (u,l)
//makePolygon(130,102,612,109,718,243,717,298,2,283,2,242);
//makePolygon(1,291,719,304,716,353,607,460,125,453,0,318);
//fixed03 - MISSING IMAGES!
//makePolygon(37,32,644,48,626,468,38,462,23,68);
//fixed04
//makePolygon(29,73,677,31,429,251,165,280);
//fixed05
//makePolygon(5,55,585,61,694,87,424,311,136,321);
//fixed06 (u,l)
//makePolygon(133,103,576,84,717,243,716,251,28,276);
//makePolygon(31,281,713,255,599,417,136,435);
//fixed07
//makePolygon(103,50,653,30,698,417,692,429,115,460);
//fixed08
//makePolygon(271,248,417,261,565,253,696,478,171,475,102,459);
//fixed09
//makePolygon(34,78,715,96,718,119,518,343,199,336);
//fixed10 (u,l)
//makePolygon(144,125,581,118,663,340,17,334,33,285);
//makePolygon(19,338,655,343,583,439,110,426);
//fixed11
makePolygon(95,10,700,26,701,430,383,479,112,477);


run("Analyze Particles...", "size=50-950 circularity=0.00-1.00 show=Nothing exclude clear include summarize in_situ stack");
